# Supplementary material for: Redetermination of ethyl (3a-cis)-3a,8b-dihydr­oxy-2-methyl-4-oxo-3a,8b-dihydro-4H-indeno[1,2-b]furan-3-carboxyl­ate monohydrate
Source: Acta Crystallogr Sect E Struct Rep Online. 2009 Oct 3;65(Pt 11):o2616. doi: 10.1107/S1600536809039403 (PMC2971414; doi:10.1107/S1600536809039403)
Supplement: Supplementary file 1 [file e-65-o2616-sup1.cif]

##############################################################################
###                                                                        ###
###        Electronic paper (Acta Crystallographica Section E)             ###
###                                                                        ###
##############################################################################
#                                                                            #
# This CIF contains the data in a paper accepted for publication in Acta     #
# Crystallographica Section E. It conforms to the requirements of Notes      #
# for Authors for Section E, and has been peer reviewed under the auspices   #
# of the IUCr Commission on Journals.                                        #
#                                                                            #
# Full details of the Crystallographic Information File format               #
# are given in the paper "The Crystallographic Information File (CIF):       #
# a New Standard Archive File for Crystallography" by S. R. Hall, F. H.      #
# Allen and I. D. Brown [Acta Cryst. (1991), A47, 655-685].                  #
#                                                                            #
# The current version of the core CIF dictionary is obtainable from          #
# ftp://ftp.iucr.org/pub/cif_core.dic. The current version number is 2.4.    #
#                                                                            #
# Software is freely available for graphical display of the structure(s) in  #
# this CIF.  For information consult the CIF home page http://www.iucr.org/  #
# cif/home.html                                                              #
#                                                                            #
# This file may be used for bona fide research purposes within the           #
# scientific community so long as proper attribution is given to the journal # 
# article from which it was obtained.                                        #
#                                                                            #
##############################################################################
                                             
data_global
_audit_creation_method     SHELXL-97
_journal_date_recd_electronic     2009-09-25
_journal_date_accepted     2009-09-28
_journal_name_full     'Acta Crystallographica, Section E'
_journal_year     2009
_journal_volume     65
_journal_issue     11
_journal_page_first     o2616
_journal_page_last     o2616
_journal_paper_category     QO
_journal_coeditor_code     BT5075
_publ_contact_author_name     'Pedro Silva'
_publ_contact_author_address
; CEMDRX, Physics Department
  University of Coimbra
  P-3004-516 Coimbra
  Portugal
;
_publ_contact_author_email     psidonio@pollux.fis.uc.pt
_publ_contact_author_fax     '351 239829158'
_publ_contact_author_phone     '351 239410652'
_publ_section_title
;
Redetermination of ethyl (3a-<i>cis</i>)-3a,8 b-dihydroxy-2-methyl-4-oxo-3a,8
b-dihydro-4<i>H</i>-indeno[1,2-<i>b</i>]furan-3-carboxylate monohydrate
;
loop_
    _publ_author_name
    _publ_author_footnote
    _publ_author_address
    'Pereira Silva, P. S. ' .
; CEMDRX, Physics Department
  University of Coimbra
  P-3004-516 Coimbra
  Portugal
;
    'Ghalib, Raza Murad ' .
; School of Industrial Technology
  Universiti Sains Malaysia
  11800 Pulau Pinang
  Malaysia
;
    'Mehdi, Sayed Hasan' .
; School of Industrial Technology
  Universiti Sains Malaysia
  11800 Pulau Pinang
  Malaysia
;
    'Hashim, Rokiah ' .
; School of Industrial Technology
  Universiti Sains Malaysia
  11800 Pulau Pinang
  Malaysia
;
    'Sulaiman, Othman' .
; School of Industrial Technology
  Universiti Sains Malaysia
  11800 Pulau Pinang
  Malaysia
;
data_I
_chemical_name_systematic
;
ethyl (3a-<i>cis</i>)-3a,8b-dihydroxy-2-methyl-
4-oxo-3a,8b-dihydro-4<i>H</i>-indeno[1,2-<i>b</i>]furan-3-carboxylate
monohydrate
;
_chemical_name_common     ?
_chemical_formula_moiety     'C15 H14 O6, H2 O1'
_chemical_formula_sum     'C15 H16 O7'
_chemical_formula_iupac     'C15 H14 O6, H2 O1'
_chemical_formula_weight     308.28
_chemical_melting_point     ?
_chemical_melting_point_gt     373
_chemical_melting_point_lt     376
_symmetry_cell_setting     monoclinic
_symmetry_space_group_name_H-M     'P 21/c'
_symmetry_space_group_name_Hall     '-P 2ybc'
loop_
    _symmetry_equiv_pos_as_xyz
    'x, y, z'
    '-x, y+1/2, -z+1/2'
    '-x, -y, -z'
    'x, -y-1/2, z-1/2'
_cell_length_a     7.9740(4)
_cell_length_b     16.7524(8)
_cell_length_c     11.0041(5)
_cell_angle_alpha     90.00
_cell_angle_beta     98.833(2)
_cell_angle_gamma     90.00
_cell_volume     1452.53(12)
_cell_formula_units_Z     4
_cell_measurement_reflns_used     5159
_cell_measurement_theta_min     2.2329
_cell_measurement_theta_max     27.8569
_cell_measurement_temperature     293(2)
_exptl_crystal_description     parallelepipedic
_exptl_crystal_colour     colourless
_exptl_crystal_size_max     0.49
_exptl_crystal_size_mid     0.46
_exptl_crystal_size_min     0.22
_exptl_crystal_density_diffrn     1.410
_exptl_crystal_density_meas     ?
_exptl_crystal_density_method     'not measured'
_exptl_crystal_F_000     648
_exptl_absorpt_coefficient_mu     0.113
_exptl_absorpt_correction_type     multi-scan
_exptl_absorpt_process_details     '(SADABS; Sheldrick, 2003)'
_exptl_absorpt_correction_T_min     0.894
_exptl_absorpt_correction_T_max     0.975
_exptl_special_details
;
;
_diffrn_ambient_temperature     293(2)
_diffrn_radiation_type     MoK\a
_diffrn_radiation_wavelength     0.71073
_diffrn_radiation_source     'fine-focus sealed tube'
_diffrn_radiation_monochromator     graphite
_diffrn_measurement_device_type     'Bruker APEXII CCD area-detector'
_diffrn_measurement_method     '\f and \w'
_diffrn_detector_area_resol_mean     ?
_diffrn_reflns_number     21608
_diffrn_reflns_av_R_equivalents     0.0194
_diffrn_reflns_av_sigmaI/netI     0.0127
_diffrn_reflns_theta_min     2.23
_diffrn_reflns_theta_max     27.98
_diffrn_reflns_theta_full     25.00
_diffrn_measured_fraction_theta_max     0.998
_diffrn_measured_fraction_theta_full     0.999
_diffrn_reflns_limit_h_min     -10
_diffrn_reflns_limit_h_max     10
_diffrn_reflns_limit_k_min     -22
_diffrn_reflns_limit_k_max     22
_diffrn_reflns_limit_l_min     -9
_diffrn_reflns_limit_l_max     14
_diffrn_standards_number     0
_diffrn_standards_interval_count     0
_diffrn_standards_interval_time     0
_diffrn_standards_decay_%     ?
_refine_special_details
;
Refinement of <i>F</i>^2^ against ALL reflections. The weighted <i>R</i>-factor
<i>wR</i> and goodness of fit <i>S</i> are based on <i>F</i>^2^, conventional
<i>R</i>-factors <i>R</i> are based on <i>F</i>, with <i>F</i> set to zero for
negative <i>F</i>^2^. The threshold expression of <i>F</i>^2^ >
\s(<i>F</i>^2^) is used only for calculating <i>R</i>-factors(gt) <i>etc</i>.
and is not relevant to the choice of reflections for refinement.
<i>R</i>-factors based on <i>F</i>^2^ are statistically about twice as large
as those based on <i>F</i>, and <i>R</i>- factors based on ALL data will be
even larger.
;
_reflns_number_total     3509
_reflns_number_gt     2820
_reflns_threshold_expression     I>2\s(I)
_refine_ls_structure_factor_coef     Fsqd
_refine_ls_matrix_type     full
_refine_ls_R_factor_all     0.0690
_refine_ls_R_factor_gt     0.0553
_refine_ls_wR_factor_gt     0.1407
_refine_ls_wR_factor_ref     0.1543
_refine_ls_goodness_of_fit_ref     1.032
_refine_ls_restrained_S_all     1.030
_refine_ls_number_reflns     3509
_refine_ls_number_parameters     215
_refine_ls_number_restraints     27
_refine_ls_hydrogen_treatment     mixed
_refine_ls_weighting_scheme     calc
_refine_ls_weighting_details
         'calc w=1/[\s^2^(Fo^2^)+(0.0682P)^2^+0.9584P] where P=(Fo^2^+2Fc^2^)/3'
_atom_sites_solution_hydrogens     geom
_atom_sites_solution_primary     direct
_atom_sites_solution_secondary     difmap
_refine_ls_shift/su_max     0.000
_refine_ls_shift/su_mean     0.000
_refine_diff_density_max     0.495
_refine_diff_density_min     -0.382
_refine_ls_extinction_method     none
_refine_ls_extinction_coef     ?
loop_
    _atom_type_symbol
    _atom_type_description
    _atom_type_scat_dispersion_real
    _atom_type_scat_dispersion_imag
    _atom_type_scat_source
    'C' 'C' 0.0033 0.0016
                         'International Tables Vol C Tables 4.2.6.8 and 6.1.1.4'
    'H' 'H' 0.0000 0.0000
                         'International Tables Vol C Tables 4.2.6.8 and 6.1.1.4'
    'N' 'N' 0.0061 0.0033
                         'International Tables Vol C Tables 4.2.6.8 and 6.1.1.4'
    'O' 'O' 0.0106 0.0060
                         'International Tables Vol C Tables 4.2.6.8 and 6.1.1.4'
_computing_data_collection     'APEX2 (Bruker, 2003)'
_computing_cell_refinement     'SAINT (Bruker, 2003)'
_computing_data_reduction     'SAINT (Bruker, 2003)'
_computing_structure_solution     'SHELXS97 (Sheldrick, 2008)'
_computing_structure_refinement     'SHELXL97 (Sheldrick, 2008)'
_computing_molecular_graphics     'PLATON (Spek, 2009)'
_computing_publication_material     'SHELXL97 (Sheldrick, 2008)'
loop_
    _atom_site_type_symbol
    _atom_site_label
    _atom_site_fract_x
    _atom_site_fract_y
    _atom_site_fract_z
    _atom_site_U_iso_or_equiv
    _atom_site_adp_type
    _atom_site_calc_flag
    _atom_site_refinement_flags
    _atom_site_occupancy
    _atom_site_disorder_assembly
    _atom_site_disorder_group
    O O8 0.60398(14) 0.49466(7) 0.73529(11) 0.0366(3) Uani d . 1 . .
    O O13 0.19037(18) 0.31575(9) 0.78551(16) 0.0590(4) Uani d . 1 A .
    O O14 0.69530(14) 0.43316(7) 0.92132(11) 0.0353(3) Uani d . 1 . .
    H H14 0.6687 0.4710 0.9617 0.053 Uiso calc R 1 . .
    O O17 0.04534(18) 0.49231(10) 0.79040(16) 0.0641(5) Uani d . 1 . .
    O O18 0.10479(19) 0.57149(12) 0.64190(19) 0.0820(6) Uani d D 1 . .
    O O21 0.36289(15) 0.43437(7) 0.95007(10) 0.0354(3) Uani d . 1 . .
    H H21 0.2683 0.4176 0.9572 0.053 Uiso calc R 1 . .
    C C1 0.4633(2) 0.30757(10) 0.71894(16) 0.0368(4) Uani d . 1 A .
    C C2 0.4601(3) 0.23627(12) 0.65306(19) 0.0488(5) Uani d . 1 . .
    H H2 0.3606 0.2069 0.6338 0.059 Uiso calc R 1 . .
    C C3 0.6090(3) 0.21116(13) 0.6179(2) 0.0568(5) Uani d . 1 . .
    H H3 0.6102 0.1642 0.5729 0.068 Uiso calc R 1 . .
    C C4 0.7575(3) 0.25430(13) 0.6479(2) 0.0552(5) Uani d . 1 . .
    H H4 0.8572 0.2349 0.6247 0.066 Uiso calc R 1 . .
    C C5 0.7612(2) 0.32559(12) 0.71189(18) 0.0443(4) Uani d . 1 . .
    H H5 0.8609 0.3549 0.7308 0.053 Uiso calc R 1 . .
    C C6 0.6107(2) 0.35153(10) 0.74655(15) 0.0331(3) Uani d . 1 . .
    C C7 0.58235(19) 0.42670(9) 0.81511(15) 0.0298(3) Uani d . 1 . .
    C C9 0.4506(2) 0.52675(10) 0.69420(16) 0.0353(4) Uani d . 1 A .
    C C10 0.3220(2) 0.49272(10) 0.74201(15) 0.0349(4) Uani d . 1 . .
    C C11 0.38915(19) 0.42608(9) 0.82712(14) 0.0295(3) Uani d . 1 A .
    C C12 0.3265(2) 0.34408(10) 0.77556(16) 0.0364(4) Uani d . 1 . .
    C C15 0.4550(3) 0.59275(13) 0.6050(2) 0.0521(5) Uani d . 1 . .
    H H15A 0.4636 0.5710 0.5255 0.078 Uiso calc R 1 A .
    H H15B 0.5514 0.6262 0.6316 0.078 Uiso calc R 1 . .
    H H15C 0.3530 0.6237 0.6003 0.078 Uiso calc R 1 . .
    C C16 0.1456(2) 0.51738(12) 0.72845(19) 0.0473(5) Uani d . 1 A .
    C C19A -0.0681(3) 0.6050(2) 0.6333(4) 0.0752(11) Uani d PDU 0.815(6) A 1
    H H19A -0.1528 0.5633 0.6168 0.090 Uiso calc PR 0.815(6) A 1
    H H19B -0.0826 0.6318 0.7092 0.090 Uiso calc PR 0.815(6) A 1
    C C20A -0.0827(4) 0.6619(2) 0.5313(4) 0.0808(11) Uani d PDU 0.815(6) A 1
    H H20A -0.1885 0.6900 0.5258 0.121 Uiso calc PR 0.815(6) A 1
    H H20B -0.0787 0.6336 0.4559 0.121 Uiso calc PR 0.815(6) A 1
    H H22C 0.0094 0.6993 0.5452 0.121 Uiso calc PR 0.815(6) A 1
    C C19B -0.0660(10) 0.5823(6) 0.5692(13) 0.0752(11) Uani d PDU 0.185(6) A 2
    H H19C -0.0656 0.5693 0.4833 0.090 Uiso calc PR 0.185(6) A 2
    H H19D -0.1491 0.5491 0.6008 0.090 Uiso calc PR 0.185(6) A 2
    C C20B -0.1022(16) 0.6673(7) 0.5842(16) 0.0808(11) Uani d PDU 0.185(6) A 2
    H H20D -0.2188 0.6779 0.5520 0.121 Uiso calc PR 0.185(6) A 2
    H H20E -0.0302 0.6988 0.5406 0.121 Uiso calc PR 0.185(6) A 2
    H H20F -0.0811 0.6809 0.6700 0.121 Uiso calc PR 0.185(6) A 2
    O O22 0.0700(2) 0.39329(12) 1.03321(17) 0.0620(4) Uani d . 1 . .
    H H22A -0.014(4) 0.385(2) 0.981(3) 0.093 Uiso d . 1 . .
    H H22B 0.057(4) 0.4267(19) 1.094(3) 0.093 Uiso d . 1 . .
loop_
    _atom_site_aniso_label
    _atom_site_aniso_U_11
    _atom_site_aniso_U_22
    _atom_site_aniso_U_33
    _atom_site_aniso_U_12
    _atom_site_aniso_U_13
    _atom_site_aniso_U_23
    O8 0.0297(6) 0.0356(6) 0.0467(7) 0.0007(5) 0.0130(5) 0.0072(5)
    O13 0.0427(7) 0.0543(8) 0.0839(11) -0.0176(6) 0.0219(7) -0.0161(8)
    O14 0.0289(5) 0.0400(6) 0.0368(6) 0.0009(5) 0.0037(5) -0.0057(5)
    O17 0.0353(7) 0.0791(11) 0.0817(11) 0.0117(7) 0.0211(7) 0.0296(9)
    O18 0.0373(8) 0.1084(14) 0.1015(14) 0.0201(8) 0.0146(8) 0.0643(11)
    O21 0.0326(6) 0.0419(6) 0.0340(6) -0.0026(5) 0.0124(5) -0.0021(5)
    C1 0.0393(9) 0.0326(8) 0.0386(8) 0.0005(7) 0.0060(7) -0.0035(7)
    C2 0.0557(11) 0.0380(9) 0.0515(11) -0.0015(8) 0.0048(9) -0.0099(8)
    C3 0.0738(14) 0.0420(10) 0.0554(12) 0.0103(10) 0.0124(10) -0.0158(9)
    C4 0.0573(12) 0.0542(12) 0.0580(12) 0.0178(10) 0.0211(10) -0.0093(10)
    C5 0.0384(9) 0.0474(10) 0.0491(10) 0.0074(8) 0.0131(8) -0.0057(8)
    C6 0.0335(8) 0.0329(8) 0.0334(8) 0.0041(6) 0.0063(6) -0.0015(6)
    C7 0.0267(7) 0.0301(7) 0.0336(7) 0.0002(6) 0.0078(6) 0.0002(6)
    C9 0.0356(8) 0.0340(8) 0.0374(8) 0.0035(6) 0.0096(6) 0.0020(6)
    C10 0.0308(8) 0.0367(8) 0.0377(8) 0.0023(6) 0.0070(6) 0.0026(7)
    C11 0.0253(7) 0.0312(7) 0.0330(7) -0.0005(6) 0.0075(6) -0.0011(6)
    C12 0.0323(8) 0.0347(8) 0.0423(9) -0.0032(6) 0.0067(7) -0.0027(7)
    C15 0.0534(11) 0.0497(11) 0.0564(12) 0.0053(9) 0.0182(9) 0.0179(9)
    C16 0.0333(9) 0.0512(11) 0.0577(11) 0.0062(8) 0.0080(8) 0.0149(9)
    C19A 0.0372(12) 0.114(3) 0.076(2) 0.0281(14) 0.0150(14) 0.043(2)
    C20A 0.0680(18) 0.102(2) 0.075(3) 0.0325(17) 0.0190(17) 0.028(2)
    C19B 0.0372(12) 0.114(3) 0.076(2) 0.0281(14) 0.0150(14) 0.043(2)
    C20B 0.0680(18) 0.102(2) 0.075(3) 0.0325(17) 0.0190(17) 0.028(2)
    O22 0.0539(9) 0.0752(11) 0.0602(10) -0.0025(8) 0.0193(7) 0.0090(8)
_geom_special_details
;
All e.s.d.'s (except the e.s.d. in the dihedral angle between two l.s. planes)
are estimated using the full covariance matrix. The cell e.s.d.'s are taken
into account individually in the estimation of e.s.d.'s in distances, angles
and torsion angles; correlations between e.s.d.'s in cell parameters are only
used when they are defined by crystal symmetry. An approximate (isotropic)
treatment of cell e.s.d.'s is used for estimating e.s.d.'s involving l.s.
planes.
;
loop_
    _geom_bond_atom_site_label_1
    _geom_bond_atom_site_label_2
    _geom_bond_site_symmetry_2
    _geom_bond_distance
    _geom_bond_publ_flag
    O8 C9 . 1.349(2) ?
    O8 C7 . 1.4643(19) ?
    O13 C12 . 1.205(2) ?
    O14 C7 . 1.3658(19) ?
    O14 H14 . 0.8200 ?
    O17 C16 . 1.203(2) ?
    O18 C16 . 1.319(2) ?
    O18 C19A . 1.478(3) ?
    O18 C19B . 1.481(5) ?
    O21 C11 . 1.4073(19) ?
    O21 H21 . 0.8200 ?
    C1 C6 . 1.380(2) ?
    C1 C2 . 1.395(2) ?
    C1 C12 . 1.470(2) ?
    C2 C3 . 1.370(3) ?
    C2 H2 . 0.9300 ?
    C3 C4 . 1.384(3) ?
    C3 H3 . 0.9300 ?
    C4 C5 . 1.384(3) ?
    C4 H4 . 0.9300 ?
    C5 C6 . 1.384(2) ?
    C5 H5 . 0.9300 ?
    C6 C7 . 1.503(2) ?
    C7 C11 . 1.566(2) ?
    C9 C10 . 1.349(2) ?
    C9 C15 . 1.482(3) ?
    C10 C16 . 1.452(2) ?
    C10 C11 . 1.502(2) ?
    C11 C12 . 1.540(2) ?
    C15 H15A . 0.9600 ?
    C15 H15B . 0.9600 ?
    C15 H15C . 0.9600 ?
    C19A C20A . 1.463(4) ?
    C19A H19A . 0.9700 ?
    C19A H19B . 0.9700 ?
    C20A H20A . 0.9600 ?
    C20A H20B . 0.9600 ?
    C20A H22C . 0.9600 ?
    C19B C20B . 1.468(6) ?
    C19B H19C . 0.9700 ?
    C19B H19D . 0.9700 ?
    C20B H20D . 0.9600 ?
    C20B H20E . 0.9600 ?
    C20B H20F . 0.9600 ?
    O22 H22A . 0.83(3) ?
    O22 H22B . 0.89(3) ?
loop_
    _geom_angle_atom_site_label_1
    _geom_angle_atom_site_label_2
    _geom_angle_atom_site_label_3
    _geom_angle_site_symmetry_1
    _geom_angle_site_symmetry_3
    _geom_angle
    _geom_angle_publ_flag
    C9 O8 C7 . . 109.07(12) ?
    C7 O14 H14 . . 109.5 ?
    C16 O18 C19A . . 115.58(18) ?
    C16 O18 C19B . . 125.4(6) ?
    C19A O18 C19B . . 31.6(5) ?
    C11 O21 H21 . . 109.5 ?
    C6 C1 C2 . . 121.21(17) ?
    C6 C1 C12 . . 110.30(15) ?
    C2 C1 C12 . . 128.35(17) ?
    C3 C2 C1 . . 117.51(19) ?
    C3 C2 H2 . . 121.2 ?
    C1 C2 H2 . . 121.2 ?
    C2 C3 C4 . . 121.28(18) ?
    C2 C3 H3 . . 119.4 ?
    C4 C3 H3 . . 119.4 ?
    C3 C4 C5 . . 121.52(19) ?
    C3 C4 H4 . . 119.2 ?
    C5 C4 H4 . . 119.2 ?
    C6 C5 C4 . . 117.34(18) ?
    C6 C5 H5 . . 121.3 ?
    C4 C5 H5 . . 121.3 ?
    C1 C6 C5 . . 121.12(16) ?
    C1 C6 C7 . . 111.65(14) ?
    C5 C6 C7 . . 127.23(16) ?
    O14 C7 O8 . . 109.19(12) ?
    O14 C7 C6 . . 111.45(13) ?
    O8 C7 C6 . . 108.04(13) ?
    O14 C7 C11 . . 117.14(13) ?
    O8 C7 C11 . . 105.29(12) ?
    C6 C7 C11 . . 105.22(12) ?
    O8 C9 C10 . . 113.90(15) ?
    O8 C9 C15 . . 113.99(15) ?
    C10 C9 C15 . . 132.10(17) ?
    C9 C10 C16 . . 128.49(16) ?
    C9 C10 C11 . . 109.76(14) ?
    C16 C10 C11 . . 121.49(15) ?
    O21 C11 C10 . . 115.77(13) ?
    O21 C11 C12 . . 110.76(13) ?
    C10 C11 C12 . . 111.65(13) ?
    O21 C11 C7 . . 111.96(12) ?
    C10 C11 C7 . . 101.73(12) ?
    C12 C11 C7 . . 104.03(12) ?
    O13 C12 C1 . . 127.76(16) ?
    O13 C12 C11 . . 124.31(16) ?
    C1 C12 C11 . . 107.89(13) ?
    C9 C15 H15A . . 109.5 ?
    C9 C15 H15B . . 109.5 ?
    H15A C15 H15B . . 109.5 ?
    C9 C15 H15C . . 109.5 ?
    H15A C15 H15C . . 109.5 ?
    H15B C15 H15C . . 109.5 ?
    O17 C16 O18 . . 122.50(18) ?
    O17 C16 C10 . . 124.07(18) ?
    O18 C16 C10 . . 113.43(16) ?
    C20A C19A O18 . . 105.1(2) ?
    C20A C19A H19A . . 110.7 ?
    O18 C19A H19A . . 110.7 ?
    C20A C19A H19B . . 110.7 ?
    O18 C19A H19B . . 110.7 ?
    H19A C19A H19B . . 108.8 ?
    C19A C20A H20A . . 109.5 ?
    C19A C20A H20B . . 109.5 ?
    H20A C20A H20B . . 109.5 ?
    C19A C20A H22C . . 109.5 ?
    H20A C20A H22C . . 109.5 ?
    H20B C20A H22C . . 109.5 ?
    C20B C19B O18 . . 103.8(5) ?
    C20B C19B H19C . . 111.0 ?
    O18 C19B H19C . . 111.0 ?
    C20B C19B H19D . . 111.0 ?
    O18 C19B H19D . . 111.0 ?
    H19C C19B H19D . . 109.0 ?
    C19B C20B H20D . . 109.5 ?
    C19B C20B H20E . . 109.5 ?
    H20D C20B H20E . . 109.5 ?
    C19B C20B H20F . . 109.5 ?
    H20D C20B H20F . . 109.5 ?
    H20E C20B H20F . . 109.5 ?
    H22A O22 H22B . . 117(3) ?
loop_
    _geom_torsion_atom_site_label_1
    _geom_torsion_atom_site_label_2
    _geom_torsion_atom_site_label_3
    _geom_torsion_atom_site_label_4
    _geom_torsion_site_symmetry_1
    _geom_torsion_site_symmetry_2
    _geom_torsion_site_symmetry_3
    _geom_torsion_site_symmetry_4
    _geom_torsion
    _geom_torsion_publ_flag
    C6 C1 C2 C3 . . . . 0.6(3) ?
    C12 C1 C2 C3 . . . . -174.61(19) ?
    C1 C2 C3 C4 . . . . 0.9(3) ?
    C2 C3 C4 C5 . . . . -1.7(4) ?
    C3 C4 C5 C6 . . . . 1.1(3) ?
    C2 C1 C6 C5 . . . . -1.3(3) ?
    C12 C1 C6 C5 . . . . 174.74(16) ?
    C2 C1 C6 C7 . . . . 178.60(16) ?
    C12 C1 C6 C7 . . . . -5.4(2) ?
    C4 C5 C6 C1 . . . . 0.4(3) ?
    C4 C5 C6 C7 . . . . -179.43(17) ?
    C9 O8 C7 O14 . . . . -131.60(14) ?
    C9 O8 C7 C6 . . . . 107.02(14) ?
    C9 O8 C7 C11 . . . . -5.02(16) ?
    C1 C6 C7 O14 . . . . 127.18(15) ?
    C5 C6 C7 O14 . . . . -52.9(2) ?
    C1 C6 C7 O8 . . . . -112.85(15) ?
    C5 C6 C7 O8 . . . . 67.0(2) ?
    C1 C6 C7 C11 . . . . -0.76(18) ?
    C5 C6 C7 C11 . . . . 179.11(17) ?
    C7 O8 C9 C10 . . . . 4.1(2) ?
    C7 O8 C9 C15 . . . . -175.85(15) ?
    O8 C9 C10 C16 . . . . 172.92(18) ?
    C15 C9 C10 C16 . . . . -7.1(3) ?
    O8 C9 C10 C11 . . . . -1.3(2) ?
    C15 C9 C10 C11 . . . . 178.71(19) ?
    C9 C10 C11 O21 . . . . 119.75(16) ?
    C16 C10 C11 O21 . . . . -54.9(2) ?
    C9 C10 C11 C12 . . . . -112.29(16) ?
    C16 C10 C11 C12 . . . . 73.0(2) ?
    C9 C10 C11 C7 . . . . -1.87(18) ?
    C16 C10 C11 C7 . . . . -176.54(16) ?
    O14 C7 C11 O21 . . . . 1.34(19) ?
    O8 C7 C11 O21 . . . . -120.20(13) ?
    C6 C7 C11 O21 . . . . 125.78(13) ?
    O14 C7 C11 C10 . . . . 125.58(14) ?
    O8 C7 C11 C10 . . . . 4.03(15) ?
    C6 C7 C11 C10 . . . . -109.99(14) ?
    O14 C7 C11 C12 . . . . -118.30(14) ?
    O8 C7 C11 C12 . . . . 120.15(13) ?
    C6 C7 C11 C12 . . . . 6.13(16) ?
    C6 C1 C12 O13 . . . . -168.21(19) ?
    C2 C1 C12 O13 . . . . 7.4(3) ?
    C6 C1 C12 C11 . . . . 9.40(19) ?
    C2 C1 C12 C11 . . . . -174.95(18) ?
    O21 C11 C12 O13 . . . . 47.9(2) ?
    C10 C11 C12 O13 . . . . -82.7(2) ?
    C7 C11 C12 O13 . . . . 168.40(18) ?
    O21 C11 C12 C1 . . . . -129.76(14) ?
    C10 C11 C12 C1 . . . . 99.64(15) ?
    C7 C11 C12 C1 . . . . -9.31(17) ?
    C19A O18 C16 O17 . . . . 5.4(4) ?
    C19B O18 C16 O17 . . . . -29.6(7) ?
    C19A O18 C16 C10 . . . . -173.7(3) ?
    C19B O18 C16 C10 . . . . 151.3(7) ?
    C9 C10 C16 O17 . . . . -166.7(2) ?
    C11 C10 C16 O17 . . . . 6.9(3) ?
    C9 C10 C16 O18 . . . . 12.3(3) ?
    C11 C10 C16 O18 . . . . -174.08(18) ?
    C16 O18 C19A C20A . . . . -179.3(3) ?
    C19B O18 C19A C20A . . . . -62.8(10) ?
    C16 O18 C19B C20B . . . . 127.2(10) ?
    C19A O18 C19B C20B . . . . 45.5(9) ?
loop_
    _geom_hbond_atom_site_label_D
    _geom_hbond_atom_site_label_H
    _geom_hbond_atom_site_label_A
    _geom_hbond_site_symmetry_A
    _geom_hbond_distance_DH
    _geom_hbond_distance_HA
    _geom_hbond_distance_DA
    _geom_hbond_angle_DHA
    O14 H14 O21 3_667 0.82 1.90 2.7103(17) 171.5
    O21 H21 O22 . 0.82 1.94 2.724(2) 159.2
    O22 H22A O14 1_455 0.83(3) 2.45(3) 3.124(2) 140(3)
    O22 H22B O17 3_567 0.89(3) 2.11(3) 2.972(3) 163(3)
