# Supplementary material for: Redetermination of ethyl (3a-cis)-3a,8b-dihydr­oxy-2-methyl-4-oxo-3a,8b-dihydro-4H-indeno[1,2-b]furan-3-carboxyl­ate monohydrate
Source: Acta Crystallogr Sect E Struct Rep Online. 2009 Oct 3;65(Pt 11):o2616. doi: 10.1107/S1600536809039403 (PMC2971414; doi:10.1107/S1600536809039403)
Supplement: Supplementary file 2 [file e-65-o2616-Isup2.hkl]

# 
# h,k,l, Fc-squared, Fo-squared, sigma(Fo-squared) and status flag 
# 
data_I
_shelx_title ' rne1' 
_shelx_refln_list_code          4 
_shelx_F_calc_maximum      170.43 
_exptl_crystal_F_000       648.00 
_reflns_d_resolution_high  0.7576 
 
loop_ 
 _symmetry_equiv_pos_as_xyz 
 'x, y, z' 
 '-x, y+1/2, -z+1/2' 
 '-x, -y, -z' 
 'x, -y-1/2, z-1/2' 
 
_cell_length_a     7.9740 
_cell_length_b    16.7524 
_cell_length_c    11.0041 
_cell_angle_alpha  90.000 
_cell_angle_beta   98.833 
_cell_angle_gamma  90.000 
 
_shelx_F_squared_multiplier     1.000 
 
loop_ 
 _refln_index_h 
 _refln_index_k 
 _refln_index_l 
 _refln_F_squared_calc 
 _refln_F_squared_meas 
 _refln_F_squared_sigma 
 _refln_observed_status 
   1   0   0     5592.04     5118.75     26.14 o 
   2   0   0     2794.52     2831.41     21.30 o 
   3   0   0     1193.41     1258.67      7.43 o 
   4   0   0     2978.85     3272.13     27.52 o 
   5   0   0        8.62       14.48      0.85 o 
   6   0   0      501.68      477.29      4.43 o 
   7   0   0       94.45       89.92      2.39 o 
   8   0   0       97.84       94.34      2.89 o 
   9   0   0        7.61        7.71      2.03 o 
  10   0   0        0.46        3.22      2.69 o 
   1   1   0       13.99       16.37      0.29 o 
   2   1   0     1536.92     1551.07      5.96 o 
   3   1   0     1024.86     1064.12      5.50 o 
   4   1   0      170.01      185.77      1.32 o 
   5   1   0        0.05       -0.24      0.34 o 
   6   1   0       28.76       33.27      1.08 o 
   7   1   0      517.28      507.40      4.24 o 
   8   1   0       96.12       95.33      1.89 o 
   9   1   0        3.38        2.74      1.32 o 
  10   1   0       38.34       50.99      2.81 o 
   0   2   0     8593.71     6634.81     70.23 o 
   1   2   0       13.10       24.20      0.32 o 
   2   2   0     1767.62     1726.73      6.83 o 
   3   2   0     3164.98     3241.36     15.21 o 
   4   2   0     2348.75     2756.13     10.08 o 
   5   2   0       94.88      102.52      1.27 o 
   6   2   0        5.03        4.53      0.65 o 
   7   2   0       66.05       59.32      1.63 o 
   8   2   0       25.70       19.25      1.26 o 
   9   2   0       28.41       26.59      2.64 o 
  10   2   0        3.59        5.09      2.55 o 
   1   3   0       50.45       50.93      0.55 o 
   2   3   0      233.25      243.26      1.40 o 
   3   3   0       12.75        9.82      0.38 o 
   4   3   0     1491.13     1617.96      6.12 o 
   5   3   0       65.66       65.13      0.91 o 
   6   3   0     1763.17     1701.86     13.29 o 
   7   3   0      204.43      179.89      3.66 o 
   8   3   0        1.08       -0.47      0.66 o 
   9   3   0       40.61       45.62      1.97 o 
  10   3   0       39.44       46.87      3.32 o 
   0   4   0      361.73      422.98      2.76 o 
   1   4   0     1662.13     1568.15      9.50 o 
   2   4   0       40.03       43.61      0.55 o 
   3   4   0       26.92       31.20      0.63 o 
   4   4   0      135.89      143.52      1.20 o 
   5   4   0      193.75      168.25      1.67 o 
   6   4   0       44.33       44.48      1.10 o 
   7   4   0       90.31       94.86      1.94 o 
   8   4   0        2.39        0.07      1.03 o 
   9   4   0        0.28        3.12      1.34 o 
  10   4   0       18.60       30.44      2.31 o 
   1   5   0     1961.54     1967.36      8.39 o 
   2   5   0     1463.21     1645.23      6.20 o 
   3   5   0        2.90        0.98      0.28 o 
   4   5   0      100.25      117.69      1.19 o 
   5   5   0       72.85       75.19      0.95 o 
   6   5   0      651.03      592.16      3.90 o 
   7   5   0      110.32       93.94      2.55 o 
   8   5   0        2.85        1.47      0.98 o 
   9   5   0      117.04      125.31      3.47 o 
  10   5   0       31.47       37.74      2.49 o 
   0   6   0       22.82       31.26      0.86 o 
   1   6   0      333.18      341.55      2.04 o 
   2   6   0      232.06      264.70      2.12 o 
   3   6   0        4.18       -0.05      0.25 o 
   4   6   0        1.69        5.65      0.43 o 
   5   6   0      277.34      302.71      2.04 o 
   6   6   0      195.18      180.42      1.96 o 
   7   6   0        0.83        1.43      0.78 o 
   8   6   0       14.19       12.81      1.14 o 
   9   6   0        1.01        0.48      1.32 o 
  10   6   0        9.82       12.10      1.77 o 
   1   7   0       45.80       48.78      0.57 o 
   2   7   0        3.47        7.40      0.40 o 
   3   7   0      526.63      586.35      2.74 o 
   4   7   0       51.80       50.29      0.74 o 
   5   7   0      141.01      136.20      1.55 o 
   6   7   0        5.45       15.19      0.94 o 
   7   7   0       77.06       81.26      3.59 o 
   8   7   0       13.47        8.88      1.02 o 
   9   7   0        0.36       -0.98      1.35 o 
   0   8   0      496.31      504.91      3.81 o 
   1   8   0      545.87      550.64      2.28 o 
   2   8   0      599.04      566.55      2.77 o 
   3   8   0       39.52       45.04      0.70 o 
   4   8   0       46.81       46.76      0.84 o 
   5   8   0        4.52        2.49      0.51 o 
   6   8   0        3.88        3.17      0.68 o 
   7   8   0        2.20        0.93      0.97 o 
   8   8   0        0.47        0.97      1.08 o 
   9   8   0       11.81        7.92      1.56 o 
   1   9   0      288.95      290.32      1.59 o 
   2   9   0        1.11        0.18      0.27 o 
   3   9   0       24.30       36.38      0.75 o 
   4   9   0      432.51      462.64      2.73 o 
   5   9   0       18.65       17.98      1.12 o 
   6   9   0      233.10      207.69      2.51 o 
   7   9   0       30.34       32.87      1.35 o 
   8   9   0        0.25        0.55      1.01 o 
   9   9   0       31.24       35.40      2.12 o 
   0  10   0      422.38      413.04      3.05 o 
   1  10   0      109.07       99.83      0.93 o 
   2  10   0      641.06      607.41      2.96 o 
   3  10   0       61.12       56.44      0.78 o 
   4  10   0        2.16        2.39      0.54 o 
   5  10   0       33.81       38.78      2.73 o 
   6  10   0       13.63       12.08      0.90 o 
   7  10   0        0.91        0.84      0.73 o 
   8  10   0       37.32       39.45      2.03 o 
   9  10   0       11.93       14.37      1.79 o 
   1  11   0       26.79       32.88      0.78 o 
   2  11   0      356.97      312.88      1.85 o 
   3  11   0      196.31      202.23      1.70 o 
   4  11   0      156.35      165.19      1.87 o 
   5  11   0      377.05      338.52      3.32 o 
   6  11   0        4.67        3.73      1.30 o 
   7  11   0        0.28        0.57      0.89 o 
   8  11   0        1.41        0.70      0.99 o 
   9  11   0       49.03       47.91      3.60 o 
   0  12   0     2642.02     2816.25     18.60 o 
   1  12   0       72.03       65.11      0.92 o 
   2  12   0       38.28       31.12      0.98 o 
   3  12   0       81.75       80.21      1.37 o 
   4  12   0       78.31       68.05      1.67 o 
   5  12   0        6.63        2.36      1.24 o 
   6  12   0       36.18       34.43      1.64 o 
   7  12   0        0.33       -0.24      0.85 o 
   8  12   0        0.01       -0.59      0.94 o 
   1  13   0        0.08       -0.35      0.35 o 
   2  13   0       22.96       21.43      1.02 o 
   3  13   0       22.91       24.79      0.97 o 
   4  13   0      242.26      238.37      2.78 o 
   5  13   0        2.77        1.39      1.38 o 
   6  13   0        4.10        5.28      1.36 o 
   7  13   0       38.86       42.39      2.39 o 
   8  13   0        5.12       11.41      1.53 o 
   0  14   0      535.49      518.11      4.95 o 
   1  14   0      466.03      449.69      3.07 o 
   2  14   0        0.24       -0.01      0.50 o 
   3  14   0      769.58      747.93      8.94 o 
   4  14   0      772.47      728.31      5.41 o 
   5  14   0       41.29       45.30      3.82 o 
   6  14   0        0.96        0.60      0.95 o 
   7  14   0        8.26        7.42      1.23 o 
   8  14   0       12.01       15.14      2.42 o 
   1  15   0       30.61       33.75      1.59 o 
   2  15   0        5.97        8.10      0.94 o 
   3  15   0      356.07      362.03      5.39 o 
   4  15   0      326.38      308.12      4.18 o 
   5  15   0        0.37        0.91      0.84 o 
   6  15   0        0.51       -0.93      0.99 o 
   7  15   0        0.17       -0.31      1.43 o 
   0  16   0      239.64      210.77      6.75 o 
   1  16   0        6.06        9.41      1.16 o 
   2  16   0       53.47       51.94      1.65 o 
   3  16   0       23.65       28.99      1.47 o 
   4  16   0        0.16       -0.49      0.72 o 
   5  16   0        6.84       12.77      1.17 o 
   6  16   0        0.79       -0.06      1.32 o 
   7  16   0        2.31        5.53      1.27 o 
   1  17   0        7.34        6.44      0.95 o 
   2  17   0       23.48       26.45      1.88 o 
   3  17   0        0.00        0.32      0.72 o 
   4  17   0       25.05       28.02      1.65 o 
   5  17   0        0.30       -0.43      0.87 o 
   6  17   0       36.48       33.08      1.69 o 
   0  18   0        2.23        2.00      1.20 o 
   1  18   0       45.97       52.56      4.22 o 
   2  18   0       23.73       23.95      1.34 o 
   3  18   0      112.44      103.41      2.67 o 
   4  18   0       19.21       16.58      1.45 o 
   5  18   0        7.32        7.56      1.21 o 
   6  18   0        4.10        3.61      1.46 o 
   1  19   0        0.43        0.53      1.37 o 
   2  19   0       10.04        7.93      1.97 o 
   3  19   0        8.33       13.93      1.16 o 
   4  19   0        4.09        5.12      1.30 o 
   5  19   0        6.34        5.77      1.57 o 
   0  20   0        0.72        1.51      1.33 o 
   1  20   0        0.01       -0.46      1.16 o 
   2  20   0        0.12       -0.37      0.88 o 
   3  20   0       12.94       11.16      1.42 o 
   4  20   0        0.16        2.26      1.11 o 
   1  21   0        0.13        2.76      1.23 o 
   2  21   0        1.09        1.54      1.09 o 
   3  21   0        0.97        1.66      1.23 o 
   0  22   0       46.49       62.56      3.94 o 
   1  22   0       13.06       15.97      1.98 o 
 -10   1   1        0.04       -0.04      1.30 o 
  -9   1   1      243.34      260.26      4.81 o 
  -8   1   1       62.57       62.31      3.14 o 
  -7   1   1      698.90      721.55      5.02 o 
  -6   1   1      356.66      354.80      2.70 o 
  -5   1   1      226.38      253.49      1.62 o 
  -4   1   1      385.66      362.93      1.82 o 
  -3   1   1     1902.65     1854.39      7.02 o 
  -2   1   1     3331.16     3187.60     13.04 o 
  -1   1   1     3800.23     3751.66     19.19 o 
   0   1   1     1099.43     1045.16      7.07 o 
   1   1   1      180.96      170.45      1.09 o 
   2   1   1        0.03       -0.25      0.25 o 
   3   1   1     5025.39     5113.75     18.08 o 
   4   1   1        2.17        3.55      0.36 o 
   5   1   1        0.03       -0.34      0.38 o 
   6   1   1        7.68        5.35      0.55 o 
   7   1   1      304.39      283.51      3.67 o 
   8   1   1       93.17      109.47      2.22 o 
   9   1   1        9.55       10.00      1.78 o 
  10   1   1       11.63       11.63      2.05 o 
 -10   2   1        4.67        0.51      1.28 o 
  -9   2   1       15.20       16.23      1.61 o 
  -8   2   1       38.14       37.02      1.64 o 
  -7   2   1       13.99       21.10      1.77 o 
  -6   2   1      256.41      266.97      2.10 o 
  -5   2   1      683.73      644.66      3.05 o 
  -4   2   1       57.37       71.77      0.81 o 
  -3   2   1     1933.42     1974.69      6.60 o 
  -2   2   1     3392.05     3281.88     11.74 o 
  -1   2   1     2738.95     2596.71     11.22 o 
   0   2   1     3934.24     3878.58     16.02 o 
   1   2   1     6490.69     6144.67     38.06 o 
   2   2   1     2139.84     2236.72     11.15 o 
   3   2   1        9.51       10.90      0.42 o 
   4   2   1       26.23       26.19      0.57 o 
   5   2   1      749.81      812.40      3.75 o 
   6   2   1        1.00       -0.51      0.51 o 
   7   2   1       13.43        9.02      1.08 o 
   8   2   1       43.88       47.16      1.58 o 
   9   2   1       78.47       84.67      4.16 o 
  10   2   1       40.59       53.19      3.25 o 
 -10   3   1       15.08       14.84      1.63 o 
  -9   3   1       92.93       83.26      2.58 o 
  -8   3   1        0.11       -0.74      0.74 o 
  -7   3   1        5.42        6.62      0.93 o 
  -6   3   1        0.03       -0.23      0.56 o 
  -5   3   1      480.08      452.27      2.32 o 
  -4   3   1      601.92      620.59      3.54 o 
  -3   3   1        6.15        4.20      0.35 o 
  -2   3   1     1762.00     1626.31      5.53 o 
  -1   3   1        6.16       14.79      0.39 o 
   0   3   1      285.76      221.49      1.85 o 
   1   3   1      811.16      781.91      3.15 o 
   2   3   1     1269.85     1299.75      4.99 o 
   3   3   1      681.29      700.69      2.99 o 
   4   3   1      968.37     1180.05      4.31 o 
   5   3   1       89.05       97.48      1.09 o 
   6   3   1        0.00       -0.25      0.60 o 
   7   3   1        9.37       16.51      1.39 o 
   8   3   1        2.36        0.22      0.79 o 
   9   3   1       47.24       58.22      2.42 o 
  10   3   1        2.22        8.91      2.46 o 
 -10   4   1        0.02        1.66      1.13 o 
  -9   4   1        0.70       -0.90      0.90 o 
  -8   4   1       10.82       13.44      1.32 o 
  -7   4   1        8.32       15.68      1.37 o 
  -6   4   1       37.42       50.94      1.13 o 
  -5   4   1       63.88       64.63      0.84 o 
  -4   4   1      309.69      329.52      1.83 o 
  -3   4   1    12646.62    12391.32     54.45 o 
  -2   4   1       71.54       68.23      0.74 o 
  -1   4   1      279.28      278.40      1.30 o 
   0   4   1     2509.60     2501.83     10.97 o 
   1   4   1     2516.48     2341.96     15.88 o 
   2   4   1      150.83      201.94      1.14 o 
   3   4   1        1.25        9.63      0.40 o 
   4   4   1      142.67      143.03      1.10 o 
   5   4   1      153.16      167.77      1.31 o 
   6   4   1      145.32      143.54      2.00 o 
   7   4   1      247.13      205.59      3.38 o 
   8   4   1       69.92       68.73      2.60 o 
   9   4   1      221.47      215.97      3.67 o 
  10   4   1       79.57       81.25      3.54 o 
 -10   5   1       11.85        9.73      1.34 o 
  -9   5   1       25.02       21.65      1.64 o 
  -8   5   1        0.00        2.33      1.85 o 
  -7   5   1      746.32      659.26      5.50 o 
  -6   5   1       32.45       30.86      1.05 o 
  -5   5   1       31.05       34.16      0.78 o 
  -4   5   1       84.41       95.63      0.91 o 
  -3   5   1      849.06      958.36      4.26 o 
  -2   5   1      313.07      300.98      1.97 o 
  -1   5   1     1686.85     1699.07      5.57 o 
   0   5   1      304.05      288.21      1.42 o 
   1   5   1      422.38      504.16      2.71 o 
   2   5   1     1186.74     1165.91      4.16 o 
   3   5   1      133.61       95.82      0.92 o 
   4   5   1      147.58      128.64      1.51 o 
   5   5   1       78.83       65.69      0.96 o 
   6   5   1        6.31        9.87      0.87 o 
   7   5   1      732.81      675.09      7.10 o 
   8   5   1        0.01       -0.78      0.78 o 
   9   5   1        1.60        1.05      1.12 o 
 -10   6   1        0.27        0.33      1.22 o 
  -9   6   1        9.28        9.74      1.36 o 
  -8   6   1       67.76       71.36      2.39 o 
  -7   6   1       68.68       92.40      2.47 o 
  -6   6   1       19.88       13.32      0.85 o 
  -5   6   1        0.31       -0.12      0.39 o 
  -4   6   1       43.74       83.20      0.98 o 
  -3   6   1       67.85       52.77      0.60 o 
  -2   6   1        9.09       10.01      0.35 o 
  -1   6   1        5.71        8.37      0.27 o 
   0   6   1      299.15      284.04      1.39 o 
   1   6   1       71.08       53.28      0.68 o 
   2   6   1       99.73      107.99      0.98 o 
   3   6   1        4.64        4.40      0.37 o 
   4   6   1      482.92      513.59      3.02 o 
   5   6   1       56.32       52.91      0.98 o 
   6   6   1       26.81       30.20      1.19 o 
   7   6   1        4.29        4.31      1.02 o 
   8   6   1        0.04       -0.27      0.82 o 
   9   6   1       26.83       36.13      2.35 o 
  -9   7   1       44.53       49.25      2.58 o 
  -8   7   1        1.67        1.60      0.83 o 
  -7   7   1      742.50      642.34      5.52 o 
  -6   7   1      196.46      165.43      2.43 o 
  -5   7   1      159.79      147.02      1.47 o 
  -4   7   1      141.21      150.31      1.27 o 
  -3   7   1        0.68       -0.07      0.27 o 
  -2   7   1        9.54       16.48      0.43 o 
  -1   7   1     1596.80     1613.16      5.32 o 
   0   7   1     2067.79     2048.32      6.37 o 
   1   7   1     1080.85     1119.81      4.45 o 
   2   7   1     1015.75      977.19      4.20 o 
   3   7   1     2376.72     2527.05      8.52 o 
   4   7   1     1651.60     1562.25      9.89 o 
   5   7   1        1.06        0.74      0.53 o 
   6   7   1      336.98      286.05      3.03 o 
   7   7   1      566.87      542.56      6.14 o 
   8   7   1        2.07        1.78      0.90 o 
   9   7   1        0.12       -0.45      1.22 o 
  -9   8   1        2.99        0.66      1.28 o 
  -8   8   1       13.78       15.14      1.55 o 
  -7   8   1       33.09       34.89      1.38 o 
  -6   8   1        5.33        5.79      0.93 o 
  -5   8   1       43.14       42.08      0.91 o 
  -4   8   1       72.56       89.50      1.01 o 
  -3   8   1       38.09       58.67      0.86 o 
  -2   8   1      153.47      180.40      1.37 o 
  -1   8   1       36.03       34.26      0.52 o 
   0   8   1     1404.79     1401.11      4.51 o 
   1   8   1       21.91       15.76      0.48 o 
   2   8   1       82.47       61.88      0.88 o 
   3   8   1      787.37      726.84      3.87 o 
   4   8   1        6.21        5.74      0.46 o 
   5   8   1        4.68        4.61      0.61 o 
   6   8   1        0.01        2.61      0.76 o 
   7   8   1       59.43       63.17      2.63 o 
   8   8   1       14.00       22.52      1.63 o 
   9   8   1        1.77        1.64      2.64 o 
  -9   9   1        2.19        0.56      1.06 o 
  -8   9   1       12.29       11.72      1.38 o 
  -7   9   1       39.69       44.34      1.91 o 
  -6   9   1       21.42       22.26      1.09 o 
  -5   9   1      139.80      138.59      1.76 o 
  -4   9   1       36.28       47.25      0.87 o 
  -3   9   1        3.13        1.00      0.34 o 
  -2   9   1      197.19      201.91      1.22 o 
  -1   9   1      736.34      719.59      3.30 o 
   0   9   1        4.56        3.12      0.32 o 
   1   9   1      990.58      971.59      3.99 o 
   2   9   1      562.16      519.73      2.54 o 
   3   9   1      498.82      485.13      2.37 o 
   4   9   1      126.83      130.50      1.61 o 
   5   9   1        2.94        2.16      0.67 o 
   6   9   1      210.58      208.97      3.05 o 
   7   9   1        0.53       -0.54      0.75 o 
   8   9   1       10.85        7.50      1.32 o 
   9   9   1        3.83       11.26      4.40 o 
  -9  10   1       13.33       14.00      1.78 o 
  -8  10   1       16.36       19.68      1.26 o 
  -7  10   1        5.95        4.11      0.86 o 
  -6  10   1       90.93       81.68      1.59 o 
  -5  10   1        0.16       -0.39      0.56 o 
  -4  10   1       33.49       34.03      0.92 o 
  -3  10   1       59.56       70.59      0.95 o 
  -2  10   1      126.13      120.78      1.04 o 
  -1  10   1      653.15      705.79      3.39 o 
   0  10   1     2029.34     2081.64      8.22 o 
   1  10   1      922.21      927.43      3.61 o 
   2  10   1        1.38        2.76      0.47 o 
   3  10   1      219.74      220.06      1.78 o 
   4  10   1        8.61       12.27      0.75 o 
   5  10   1      388.34      386.78      3.53 o 
   6  10   1       76.96       67.09      1.88 o 
   7  10   1      112.22      113.09      2.52 o 
   8  10   1        1.74        2.41      1.07 o 
   9  10   1       37.10       34.38      3.95 o 
  -9  11   1       10.76       13.49      2.30 o 
  -8  11   1        5.26        2.14      1.10 o 
  -7  11   1      196.24      180.02      2.48 o 
  -6  11   1        5.90        2.17      0.78 o 
  -5  11   1       14.49       20.42      1.05 o 
  -4  11   1       13.79       11.53      0.72 o 
  -3  11   1        3.84        2.32      0.45 o 
  -2  11   1      147.75      155.62      1.30 o 
  -1  11   1        1.88        2.40      0.38 o 
   0  11   1       49.07       59.19      0.79 o 
   1  11   1      511.50      519.33      2.54 o 
   2  11   1       20.91       24.13      0.70 o 
   3  11   1       26.12       21.95      0.81 o 
   4  11   1       15.11       16.43      0.88 o 
   5  11   1        4.10        4.44      0.93 o 
   6  11   1       20.77       21.10      2.01 o 
   7  11   1      120.76      109.67      2.29 o 
   8  11   1        8.67        4.41      1.60 o 
  -8  12   1        7.34        5.85      1.81 o 
  -7  12   1        0.74        1.27      1.09 o 
  -6  12   1       18.06       21.08      1.40 o 
  -5  12   1       19.45       23.81      1.34 o 
  -4  12   1      287.17      291.38      3.21 o 
  -3  12   1      172.71      157.26      1.98 o 
  -2  12   1       35.82       40.32      0.79 o 
  -1  12   1      200.53      187.28      1.66 o 
   0  12   1       56.59       57.12      0.85 o 
   1  12   1       43.52       40.84      0.87 o 
   2  12   1       32.55       33.03      0.96 o 
   3  12   1       48.75       43.69      1.06 o 
   4  12   1      145.49      131.35      2.17 o 
   5  12   1       43.22       44.92      1.90 o 
   6  12   1       70.22       71.79      1.82 o 
   7  12   1       58.27       59.21      2.19 o 
   8  12   1       15.20       16.85      2.75 o 
  -8  13   1        0.92        1.19      1.23 o 
  -7  13   1        0.07       -0.72      0.84 o 
  -6  13   1        4.05        5.21      0.95 o 
  -5  13   1      146.80      146.04      2.45 o 
  -4  13   1      780.13      747.09      5.97 o 
  -3  13   1      270.19      246.89      2.66 o 
  -2  13   1      119.82      123.10      1.66 o 
  -1  13   1      145.54      148.56      1.46 o 
   0  13   1       90.71       78.53      1.08 o 
   1  13   1      393.85      391.72      2.56 o 
   2  13   1      101.63       99.91      1.60 o 
   3  13   1        0.62       -0.35      0.74 o 
   4  13   1      654.06      610.11      5.40 o 
   5  13   1       69.48       64.03      3.00 o 
   6  13   1       18.00       18.05      1.36 o 
   7  13   1       11.73       11.73      2.67 o 
   8  13   1        4.48        7.07      3.58 o 
  -8  14   1        3.02        1.66      2.16 o 
  -7  14   1        0.15        1.47      1.09 o 
  -6  14   1       45.37       39.41      2.18 o 
  -5  14   1      122.56      126.44      2.60 o 
  -4  14   1      135.02      121.10      2.56 o 
  -3  14   1      413.53      388.82      4.18 o 
  -2  14   1      159.68      168.00      2.20 o 
  -1  14   1       31.50       26.98      1.04 o 
   0  14   1        6.24       10.59      0.81 o 
   1  14   1        0.38        0.21      0.61 o 
   2  14   1       10.73        8.64      0.82 o 
   3  14   1      345.53      345.95      5.03 o 
   4  14   1        0.06        1.69      0.82 o 
   5  14   1        0.02        1.75      0.91 o 
   6  14   1       10.56       11.18      1.34 o 
   7  14   1       42.91       55.47      2.69 o 
  -7  15   1        0.15        1.27      1.56 o 
  -6  15   1       17.24       15.57      1.35 o 
  -5  15   1        0.99        1.21      1.36 o 
  -4  15   1       44.45       53.89      1.73 o 
  -3  15   1       88.48       77.72      2.04 o 
  -2  15   1      130.12      114.37      2.57 o 
  -1  15   1      122.59      121.05      1.95 o 
   0  15   1      174.21      178.31      2.47 o 
   1  15   1       37.04       39.05      1.22 o 
   2  15   1        6.10        8.20      0.99 o 
   3  15   1       27.36       29.19      1.44 o 
   4  15   1        1.00       -0.07      0.68 o 
   5  15   1       35.38       45.97      2.36 o 
   6  15   1        8.84        6.23      1.75 o 
   7  15   1        0.61        0.67      0.99 o 
  -7  16   1        3.47        2.29      1.76 o 
  -6  16   1        0.21       -1.14      1.14 o 
  -5  16   1        0.40       -0.49      0.96 o 
  -4  16   1       14.00        8.14      1.45 o 
  -3  16   1      115.85      115.65      2.04 o 
  -2  16   1       90.65       90.83      2.15 o 
  -1  16   1      241.80      216.31      4.10 o 
   0  16   1      131.96      113.84      2.50 o 
   1  16   1      116.12      112.46      2.12 o 
   2  16   1       81.25       77.25      1.67 o 
   3  16   1       78.77       80.24      1.75 o 
   4  16   1       15.65       18.43      1.61 o 
   5  16   1       33.96       35.61      3.22 o 
   6  16   1       21.21       21.94      1.58 o 
   7  16   1        1.52        0.62      1.04 o 
  -6  17   1        6.89        6.76      2.34 o 
  -5  17   1       21.63       25.07      1.59 o 
  -4  17   1       43.65       42.62      2.11 o 
  -3  17   1        6.21        8.27      1.88 o 
  -2  17   1       11.38        8.67      1.01 o 
  -1  17   1        0.41       -0.09      0.71 o 
   0  17   1       49.98       55.56      1.58 o 
   1  17   1       79.81       78.64      1.62 o 
   2  17   1       72.62       69.57      2.20 o 
   3  17   1        4.30        7.80      1.26 o 
   4  17   1       36.22       35.89      1.59 o 
   5  17   1       99.41      101.65      2.28 o 
   6  17   1       44.46       52.89      2.01 o 
  -6  18   1        1.30        0.03      1.36 o 
  -5  18   1       15.10       19.31      1.68 o 
  -4  18   1        9.51       11.94      2.55 o 
  -3  18   1       41.22       39.85      2.04 o 
  -2  18   1        9.17       12.76      1.70 o 
  -1  18   1        4.73        3.68      1.04 o 
   0  18   1      116.21      117.54      2.26 o 
   1  18   1       43.02       42.10      1.64 o 
   2  18   1        0.19       -0.79      0.79 o 
   3  18   1        1.17        0.17      0.80 o 
   4  18   1        9.87        9.59      2.50 o 
   5  18   1       62.99       73.99      3.51 o 
  -5  19   1        0.37       -0.21      1.04 o 
  -4  19   1       43.07       38.42      2.95 o 
  -3  19   1       27.78       38.82      1.83 o 
  -2  19   1        3.14        4.09      2.16 o 
  -1  19   1        2.41        4.71      1.02 o 
   0  19   1        0.24       -0.83      1.09 o 
   1  19   1        2.12        0.36      1.12 o 
   2  19   1        4.08        5.55      1.15 o 
   3  19   1       13.27       14.07      1.43 o 
   4  19   1       52.00       50.24      2.16 o 
   5  19   1        0.19       -0.83      0.97 o 
  -4  20   1        0.77        2.25      1.12 o 
  -3  20   1       49.78       49.84      2.46 o 
  -2  20   1        3.86        1.36      1.09 o 
  -1  20   1       41.67       51.22      2.11 o 
   0  20   1       15.96       13.52      2.17 o 
   1  20   1        9.95       12.97      1.49 o 
   2  20   1        0.51       -0.82      0.82 o 
   3  20   1       28.19       30.71      1.71 o 
   4  20   1        5.79        9.02      1.47 o 
  -3  21   1        2.99       -0.90      1.14 o 
  -2  21   1        7.19       11.34      1.49 o 
  -1  21   1       34.53       39.83      2.18 o 
   0  21   1       28.44       29.45      1.78 o 
   1  21   1        6.45       10.25      1.38 o 
   2  21   1       21.99       21.72      2.32 o 
   3  21   1       74.85       80.53      2.52 o 
   0  22   1       24.48       29.90      3.50 o 
 -10   0   2       19.06        9.69      3.70 o 
  -9   0   2       18.76       16.97      1.79 o 
  -8   0   2       22.99       14.56      1.66 o 
  -7   0   2       19.91       19.99      2.08 o 
  -6   0   2     2439.66     2322.22     18.27 o 
  -5   0   2      615.68      618.04      3.85 o 
  -4   0   2        1.55        1.65      0.37 o 
  -3   0   2     2428.90     2310.35     13.68 o 
  -2   0   2       11.71       11.43      0.38 o 
  -1   0   2     1855.17     1951.47     24.76 o 
   0   0   2    21111.20    16235.00    152.98 o 
   1   0   2     9594.89     8959.71     50.41 o 
   2   0   2       56.84       48.70      0.71 o 
   3   0   2       45.78       53.28      0.92 o 
   4   0   2      178.90      247.27      2.15 o 
   5   0   2     1593.44     1596.29     12.10 o 
   6   0   2     1859.91     1827.81     22.82 o 
   7   0   2      458.22      435.25      8.78 o 
   8   0   2       34.24       30.63      2.46 o 
   9   0   2       18.01       16.01      2.12 o 
  10   0   2       19.40       16.86      3.91 o 
 -10   1   2       15.85       17.78      2.21 o 
  -9   1   2        3.51        1.36      1.21 o 
  -8   1   2       18.29       14.61      1.30 o 
  -7   1   2      496.08      479.75      5.43 o 
  -6   1   2      260.03      249.10      2.40 o 
  -5   1   2        0.64        6.22      0.52 o 
  -4   1   2       15.36       24.31      0.46 o 
  -3   1   2      838.35      883.70      2.97 o 
  -2   1   2      720.84      736.01      2.52 o 
  -1   1   2     1397.49     1367.11      5.24 o 
   0   1   2      111.38       99.24      1.03 o 
   1   1   2      281.50      326.50      1.25 o 
   2   1   2      238.61      196.17      0.95 o 
   3   1   2       61.60       60.10      0.61 o 
   4   1   2      900.05      935.69      3.62 o 
   5   1   2      165.90      183.94      1.47 o 
   6   1   2       31.46       31.25      1.11 o 
   7   1   2      365.07      352.17      4.34 o 
   8   1   2       73.52       59.20      1.95 o 
   9   1   2        6.09        8.19      1.94 o 
  10   1   2       14.59       17.20      1.77 o 
 -10   2   2       23.71       22.23      2.05 o 
  -9   2   2        0.08       -1.00      1.00 o 
  -8   2   2        0.18        0.27      0.78 o 
  -7   2   2      241.58      213.59      3.18 o 
  -6   2   2       27.31       21.07      1.30 o 
  -5   2   2       30.21       32.98      0.59 o 
  -4   2   2      480.47      506.16      2.05 o 
  -3   2   2      896.42     1090.48      3.44 o 
  -2   2   2      899.95      841.89      2.97 o 
  -1   2   2     1624.00     1710.49      6.10 o 
   0   2   2      578.61      489.78      2.22 o 
   1   2   2     4658.05     4355.42     15.83 o 
   2   2   2     2387.81     2390.60      7.19 o 
   3   2   2        0.23        0.02      0.24 o 
   4   2   2      572.82      601.44      2.62 o 
   5   2   2       93.52      101.20      1.10 o 
   6   2   2      333.02      314.04      2.65 o 
   7   2   2       39.31       35.21      1.88 o 
   8   2   2        4.35        3.00      1.57 o 
   9   2   2       82.56       78.16      3.41 o 
  10   2   2       23.25       27.66      1.99 o 
 -10   3   2        3.50        3.04      1.21 o 
  -9   3   2       12.51       15.87      2.01 o 
  -8   3   2       13.57        6.91      1.00 o 
  -7   3   2        0.02        1.03      0.92 o 
  -6   3   2       43.58       47.36      1.10 o 
  -5   3   2       27.27       16.82      0.58 o 
  -4   3   2      923.71     1127.65      4.06 o 
  -3   3   2     2868.99     2920.37      9.47 o 
  -2   3   2      560.62      593.09      2.15 o 
  -1   3   2     1874.80     1858.24      5.89 o 
   0   3   2    29045.45    22861.07    157.52 o 
   1   3   2     7296.85     6802.31     29.44 o 
   2   3   2       35.97       59.90      0.65 o 
   3   3   2     1279.13     1522.17      5.20 o 
   4   3   2       17.77       13.93      0.45 o 
   5   3   2       81.03      117.33      1.28 o 
   6   3   2      231.89      208.53      2.19 o 
   7   3   2       26.81       34.26      1.72 o 
   8   3   2       12.95       13.51      1.35 o 
   9   3   2        0.14       -0.32      0.99 o 
 -10   4   2        3.77        4.81      2.66 o 
  -9   4   2        4.22        2.84      1.03 o 
  -8   4   2        7.85        7.17      1.32 o 
  -7   4   2       36.63       39.13      1.48 o 
  -6   4   2        1.56       -0.14      0.51 o 
  -5   4   2        0.01       -0.05      0.32 o 
  -4   4   2       14.25       18.68      0.50 o 
  -3   4   2        5.62        6.67      0.26 o 
  -2   4   2     1740.54     1684.25      5.17 o 
  -1   4   2     1035.02     1008.98      3.51 o 
   0   4   2     7101.25     6906.28     25.20 o 
   1   4   2       53.55       50.71      0.48 o 
   2   4   2      793.06      809.17      3.12 o 
   3   4   2       75.76      106.39      1.01 o 
   4   4   2       30.64       14.86      0.52 o 
   5   4   2       63.38       66.06      0.90 o 
   6   4   2       96.89      114.42      1.83 o 
   7   4   2       39.14       32.53      1.56 o 
   8   4   2       72.09       75.43      2.03 o 
   9   4   2        2.04        2.28      1.14 o 
 -10   5   2       25.24       25.88      2.59 o 
  -9   5   2        4.41        1.35      1.30 o 
  -8   5   2       12.27        6.80      2.70 o 
  -7   5   2      138.01      133.35      2.65 o 
  -6   5   2       37.97       32.89      1.01 o 
  -5   5   2      301.09      296.80      1.72 o 
  -4   5   2     1174.22     1307.40      5.07 o 
  -3   5   2      268.03      273.88      1.36 o 
  -2   5   2       24.81       19.14      0.41 o 
  -1   5   2       26.06       27.73      0.38 o 
   0   5   2     1068.44     1156.35      4.04 o 
   1   5   2      293.05      257.98      1.21 o 
   2   5   2       80.71       80.81      0.78 o 
   3   5   2      141.73      116.64      0.94 o 
   4   5   2       28.97       28.63      0.65 o 
   5   5   2       37.82       34.37      0.83 o 
   6   5   2        1.71        0.82      0.72 o 
   7   5   2       17.98       11.27      1.26 o 
   8   5   2       10.84        7.16      1.07 o 
   9   5   2        2.05        2.78      1.44 o 
 -10   6   2        4.24        0.93      1.35 o 
  -9   6   2       79.75       93.01      2.33 o 
  -8   6   2       37.57       37.85      1.79 o 
  -7   6   2        9.97       14.29      1.18 o 
  -6   6   2        2.30        0.70      0.70 o 
  -5   6   2      322.59      342.31      1.89 o 
  -4   6   2       36.52       50.07      0.75 o 
  -3   6   2     1963.66     1988.29      8.35 o 
  -2   6   2        2.75        2.27      0.23 o 
  -1   6   2        6.99        3.85      0.24 o 
   0   6   2    13411.61    12866.84     40.67 o 
   1   6   2     1225.64     1247.66      4.14 o 
   2   6   2      451.84      442.59      2.47 o 
   3   6   2       38.45       71.45      0.81 o 
   4   6   2      167.95      190.80      1.50 o 
   5   6   2       48.85       50.23      0.96 o 
   6   6   2      488.74      480.13      3.78 o 
   7   6   2      122.38      117.48      2.37 o 
   8   6   2       17.33       19.31      1.96 o 
   9   6   2       16.16       22.52      1.57 o 
  -9   7   2       48.43       58.39      2.12 o 
  -8   7   2        0.10       -1.09      1.09 o 
  -7   7   2      156.41      140.28      2.46 o 
  -6   7   2        1.33        1.34      0.69 o 
  -5   7   2        3.43        5.78      0.55 o 
  -4   7   2      123.22      122.68      1.12 o 
  -3   7   2        0.09        2.44      0.34 o 
  -2   7   2      569.17      564.87      2.21 o 
  -1   7   2        0.68        0.36      0.21 o 
   0   7   2      527.51      535.93      2.48 o 
   1   7   2      255.37      265.62      1.37 o 
   2   7   2       17.17       20.06      0.55 o 
   3   7   2       28.86       31.31      0.61 o 
   4   7   2      206.99      219.49      1.83 o 
   5   7   2        3.94        5.91      0.75 o 
   6   7   2       23.10       29.40      1.21 o 
   7   7   2       88.28       84.35      1.88 o 
   8   7   2       14.73       16.62      1.54 o 
   9   7   2        6.16        6.54      1.35 o 
  -9   8   2       67.48       69.36      2.42 o 
  -8   8   2       20.75       18.32      1.46 o 
  -7   8   2        4.15        2.78      0.86 o 
  -6   8   2       13.67       14.44      0.85 o 
  -5   8   2       55.44       56.30      1.06 o 
  -4   8   2        4.84        6.43      0.44 o 
  -3   8   2     1186.75     1267.22      5.66 o 
  -2   8   2      110.51      115.50      1.11 o 
  -1   8   2       57.08       39.32      0.57 o 
   0   8   2      915.71      976.14      3.95 o 
   1   8   2      289.25      295.73      1.62 o 
   2   8   2       88.30       99.13      1.12 o 
   3   8   2     1248.46     1289.58      5.15 o 
   4   8   2      940.24      987.78      4.55 o 
   5   8   2      214.66      179.95      2.25 o 
   6   8   2      205.54      208.98      3.12 o 
   7   8   2        0.11       -0.49      0.74 o 
   8   8   2        3.33        2.80      1.06 o 
   9   8   2        2.86        3.81      2.38 o 
  -9   9   2        2.18        3.29      1.18 o 
  -8   9   2        0.01       -0.27      1.10 o 
  -7   9   2        0.27       -0.90      0.90 o 
  -6   9   2        3.81        1.53      0.74 o 
  -5   9   2        0.98        2.31      0.73 o 
  -4   9   2      470.71      480.64      2.76 o 
  -3   9   2       53.22       56.39      0.79 o 
  -2   9   2       34.87       19.05      0.50 o 
  -1   9   2      340.28      403.51      1.91 o 
   0   9   2     1267.20     1391.53      4.39 o 
   1   9   2       20.12       16.63      0.52 o 
   2   9   2       75.22       81.88      1.01 o 
   3   9   2       25.85       28.67      0.75 o 
   4   9   2      817.79      794.22      4.88 o 
   5   9   2        0.23       -0.16      0.77 o 
   6   9   2       93.26       79.71      2.11 o 
   7   9   2        0.35       -0.13      0.77 o 
   8   9   2        3.36        3.02      1.13 o 
   9   9   2        0.38       -0.21      1.25 o 
  -9  10   2       31.99       35.37      2.21 o 
  -8  10   2        9.62       20.28      1.70 o 
  -7  10   2        2.24        3.25      0.94 o 
  -6  10   2       44.82       40.62      2.27 o 
  -5  10   2       15.25       18.50      0.87 o 
  -4  10   2        0.60        1.19      0.51 o 
  -3  10   2       34.23       35.38      0.71 o 
  -2  10   2        0.57       -0.24      0.24 o 
  -1  10   2       39.56       37.42      0.78 o 
   0  10   2      451.38      460.36      2.03 o 
   1  10   2       11.76       10.20      0.49 o 
   2  10   2        2.32        1.27      0.37 o 
   3  10   2       32.40       29.31      0.84 o 
   4  10   2       55.34       46.71      1.43 o 
   5  10   2        7.36        3.90      0.77 o 
   6  10   2        0.24        0.48      0.80 o 
   7  10   2        0.14        1.48      0.96 o 
   8  10   2       12.65       14.84      1.37 o 
  -9  11   2        0.34       -1.04      1.47 o 
  -8  11   2        6.17        5.48      1.14 o 
  -7  11   2       22.89       18.09      1.25 o 
  -6  11   2       80.23       66.94      1.72 o 
  -5  11   2       11.47       11.32      0.92 o 
  -4  11   2      667.33      624.00      4.08 o 
  -3  11   2      368.38      365.40      2.47 o 
  -2  11   2       31.09       26.58      0.68 o 
  -1  11   2       90.05       93.65      1.02 o 
   0  11   2      482.22      515.20      2.24 o 
   1  11   2      119.32      116.69      1.10 o 
   2  11   2        6.14        7.82      0.58 o 
   3  11   2      247.76      234.39      2.36 o 
   4  11   2      337.28      349.16      3.29 o 
   5  11   2       40.72       51.43      1.70 o 
   6  11   2      103.15      110.65      2.39 o 
   7  11   2       33.34       29.73      1.65 o 
   8  11   2       10.30        8.77      1.36 o 
  -8  12   2        0.02        0.89      1.45 o 
  -7  12   2        6.58        5.41      1.41 o 
  -6  12   2       18.51       17.95      1.67 o 
  -5  12   2       90.60       89.59      1.79 o 
  -4  12   2       18.21       17.39      1.15 o 
  -3  12   2        7.25        5.55      0.71 o 
  -2  12   2        1.45        2.28      0.54 o 
  -1  12   2        0.00       -0.20      0.38 o 
   0  12   2      728.93      722.73      3.49 o 
   1  12   2       60.13       56.98      0.98 o 
   2  12   2       85.02       90.47      1.47 o 
   3  12   2      217.61      198.47      2.37 o 
   4  12   2      197.02      181.17      2.94 o 
   5  12   2       33.37       32.23      1.51 o 
   6  12   2       76.08       72.55      4.38 o 
   7  12   2        9.20       11.51      1.28 o 
   8  12   2        2.65        5.24      1.84 o 
  -8  13   2        2.82        3.48      1.51 o 
  -7  13   2        9.75       12.07      1.42 o 
  -6  13   2       10.00       13.37      1.17 o 
  -5  13   2      117.60      107.31      1.94 o 
  -4  13   2       25.48       30.14      1.32 o 
  -3  13   2       66.25       66.17      1.55 o 
  -2  13   2      343.76      338.97      2.73 o 
  -1  13   2        8.02       10.29      0.84 o 
   0  13   2       28.25       26.07      0.90 o 
   1  13   2       13.99       12.67      0.83 o 
   2  13   2       18.65       17.28      0.92 o 
   3  13   2       40.72       47.06      1.46 o 
   4  13   2        0.08       -0.06      1.56 o 
   5  13   2       18.10       21.86      1.42 o 
   6  13   2       40.80       44.51      2.09 o 
   7  13   2       25.58       28.81      1.93 o 
   8  13   2        8.97        6.88      1.70 o 
  -8  14   2        0.95       -0.42      1.20 o 
  -7  14   2        0.55        0.15      0.83 o 
  -6  14   2        1.01        1.03      0.91 o 
  -5  14   2        2.53        0.14      1.04 o 
  -4  14   2      299.92      284.90      4.05 o 
  -3  14   2      680.91      620.16      5.11 o 
  -2  14   2        0.02        1.12      0.68 o 
  -1  14   2       38.80       40.20      1.17 o 
   0  14   2       47.18       45.45      1.16 o 
   1  14   2        2.36        3.77      0.71 o 
   2  14   2      426.92      389.23      3.79 o 
   3  14   2        0.23        0.85      0.78 o 
   4  14   2       58.90       58.57      1.79 o 
   5  14   2       38.92       38.08      1.71 o 
   6  14   2      108.86       99.01      3.92 o 
   7  14   2        0.14        2.99      1.81 o 
  -7  15   2        0.04       -0.32      1.02 o 
  -6  15   2       20.85       21.07      1.47 o 
  -5  15   2        9.97       12.11      1.50 o 
  -4  15   2      157.62      139.88      2.38 o 
  -3  15   2       40.56       53.84      1.69 o 
  -2  15   2       20.38       27.47      1.17 o 
  -1  15   2        4.93        2.45      0.74 o 
   0  15   2       94.89      102.48      1.74 o 
   1  15   2       45.97       48.18      2.07 o 
   2  15   2        0.35       -0.58      0.80 o 
   3  15   2      161.09      167.22      2.76 o 
   4  15   2      284.81      247.02      4.51 o 
   5  15   2        0.29        0.27      1.23 o 
   6  15   2        6.23        7.77      1.86 o 
   7  15   2       33.40       42.06      2.53 o 
  -7  16   2        1.43        2.69      1.13 o 
  -6  16   2        1.23        1.71      0.96 o 
  -5  16   2       54.71       52.97      2.01 o 
  -4  16   2        7.70        8.34      1.06 o 
  -3  16   2       27.94       25.25      1.47 o 
  -2  16   2       16.75       20.59      1.22 o 
  -1  16   2        5.45        5.59      0.95 o 
   0  16   2       25.59       30.45      1.83 o 
   1  16   2        1.18       -0.70      0.75 o 
   2  16   2        5.42        9.80      1.21 o 
   3  16   2       32.42       33.90      1.59 o 
   4  16   2       62.56       66.42      1.97 o 
   5  16   2        0.31        1.02      1.02 o 
   6  16   2       62.97       65.80      5.29 o 
  -6  17   2        2.39        2.01      1.00 o 
  -5  17   2        0.03       -0.66      0.85 o 
  -4  17   2      100.56       85.18      4.92 o 
  -3  17   2       41.52       44.10      1.79 o 
  -2  17   2       17.64       14.96      1.99 o 
  -1  17   2        5.35        8.10      1.05 o 
   0  17   2       75.09       78.11      1.83 o 
   1  17   2        5.83        7.10      1.02 o 
   2  17   2        7.41       13.32      1.28 o 
   3  17   2        1.33        1.79      1.02 o 
   4  17   2       18.72       24.61      1.57 o 
   5  17   2       78.91       85.18      2.77 o 
   6  17   2        1.16        4.05      1.59 o 
  -6  18   2        0.03        1.14      1.34 o 
  -5  18   2        1.95        4.50      1.08 o 
  -4  18   2       13.06        8.74      1.72 o 
  -3  18   2      115.15      120.29      2.37 o 
  -2  18   2       57.49       54.74      1.85 o 
  -1  18   2        8.53        5.34      1.03 o 
   0  18   2       29.87       28.09      1.47 o 
   1  18   2        3.74        3.18      0.85 o 
   2  18   2        3.32        4.94      0.96 o 
   3  18   2        0.85       -0.85      0.85 o 
   4  18   2        4.96        1.98      1.13 o 
   5  18   2        4.56        6.24      1.36 o 
  -5  19   2        4.08        9.92      1.56 o 
  -4  19   2       56.33       66.04      2.26 o 
  -3  19   2       34.70       42.24      2.91 o 
  -2  19   2        0.98       -0.35      1.02 o 
  -1  19   2        0.44       -0.92      0.92 o 
   0  19   2       40.65       56.55      4.66 o 
   1  19   2        5.59        2.45      1.11 o 
   2  19   2        3.04        3.03      1.18 o 
   3  19   2        1.95        1.52      1.13 o 
   4  19   2        5.04        3.28      1.27 o 
  -4  20   2        7.20       12.77      1.84 o 
  -3  20   2       53.45       60.23      3.18 o 
  -2  20   2        5.03        8.50      1.51 o 
  -1  20   2        4.42        2.68      1.19 o 
   0  20   2        6.33        8.56      1.59 o 
   1  20   2       28.29       28.88      3.02 o 
   2  20   2        0.61       -0.69      1.35 o 
   3  20   2       41.93       51.54      5.76 o 
  -3  21   2       40.38       47.55      3.28 o 
  -2  21   2        0.84       -0.19      1.11 o 
  -1  21   2        2.02        2.28      2.32 o 
   0  21   2        0.57        2.83      1.16 o 
   1  21   2        2.21        1.27      1.31 o 
   2  21   2        6.86        2.95      1.26 o 
 -10   1   3        0.20       -1.23      1.42 o 
  -9   1   3        4.12        5.49      1.36 o 
  -8   1   3        4.27        0.81      1.30 o 
  -7   1   3      836.07      850.11     12.76 o 
  -6   1   3      357.57      324.80      2.63 o 
  -5   1   3      217.47      211.13      1.24 o 
  -4   1   3     1376.47     1510.51      4.64 o 
  -3   1   3     1116.20     1250.81      3.86 o 
  -2   1   3     3492.79     3456.21     12.79 o 
  -1   1   3     1205.09     1138.37      5.08 o 
   0   1   3     1662.95     1598.85     18.91 o 
   1   1   3      309.02      316.30      1.26 o 
   2   1   3     1842.32     1647.64      5.20 o 
   3   1   3       63.95       66.26      0.61 o 
   4   1   3     1818.57     1796.37      7.54 o 
   5   1   3      491.71      467.34      2.80 o 
   6   1   3      196.56      182.78      2.34 o 
   7   1   3      797.93      764.71      9.48 o 
   8   1   3        3.77        1.81      1.02 o 
   9   1   3       81.28       83.16      2.51 o 
 -10   2   3        5.27       12.47      2.97 o 
  -9   2   3        1.91        1.26      1.22 o 
  -8   2   3       64.16       69.15      2.36 o 
  -7   2   3      124.27      106.53      2.37 o 
  -6   2   3      444.60      463.07      3.48 o 
  -5   2   3        0.54       -0.28      0.28 o 
  -4   2   3      327.34      432.50      1.80 o 
  -3   2   3     1210.68     1289.75      3.82 o 
  -2   2   3     1973.79     1979.89      5.86 o 
  -1   2   3      768.47      733.92      2.87 o 
   0   2   3     9714.59     9478.78     38.26 o 
   1   2   3      415.30      476.21      1.95 o 
   2   2   3      335.60      412.34      1.76 o 
   3   2   3       17.99       19.26      0.42 o 
   4   2   3        0.92        0.01      0.34 o 
   5   2   3      171.20      160.19      1.75 o 
   6   2   3       52.20       52.44      1.50 o 
   7   2   3       16.19       19.87      1.28 o 
   8   2   3        0.07        1.54      0.99 o 
   9   2   3        0.83        2.25      1.13 o 
 -10   3   3       65.60       75.14      6.91 o 
  -9   3   3       99.67      107.06      3.07 o 
  -8   3   3       25.53       26.53      1.60 o 
  -7   3   3       38.16       44.97      1.75 o 
  -6   3   3       20.74       23.83      1.13 o 
  -5   3   3       30.36       34.23      0.64 o 
  -4   3   3       74.98       82.36      0.75 o 
  -3   3   3      388.03      358.06      1.48 o 
  -2   3   3      390.72      452.23      1.73 o 
  -1   3   3      250.88      268.08      1.50 o 
   0   3   3      414.47      379.67      1.94 o 
   1   3   3      919.67      974.18      3.51 o 
   2   3   3      162.69      150.05      1.01 o 
   3   3   3        2.95        2.92      0.42 o 
   4   3   3      727.66      759.48      4.01 o 
   5   3   3        0.38        0.22      0.61 o 
   6   3   3      121.22      113.90      2.07 o 
   7   3   3        3.23        0.37      0.89 o 
   8   3   3       51.01       54.34      1.96 o 
   9   3   3        0.59        0.83      1.66 o 
 -10   4   3        3.36        3.55      1.88 o 
  -9   4   3       14.64       23.33      1.68 o 
  -8   4   3        3.17       -0.95      0.95 o 
  -7   4   3        1.59        0.43      1.01 o 
  -6   4   3      866.38      892.82      9.47 o 
  -5   4   3       35.07       42.04      0.76 o 
  -4   4   3       16.75        5.64      0.33 o 
  -3   4   3       16.52       30.69      0.43 o 
  -2   4   3     1565.54     1635.51      4.59 o 
  -1   4   3      357.84      383.76      1.40 o 
   0   4   3     5971.81     5866.26     17.36 o 
   1   4   3     3374.15     3462.99     12.83 o 
   2   4   3     1732.13     1779.74      5.83 o 
   3   4   3      769.46      887.27      3.34 o 
   4   4   3       30.31       34.37      0.63 o 
   5   4   3        2.82        9.42      0.74 o 
   6   4   3        5.49        6.56      1.01 o 
   7   4   3       14.30       10.95      1.10 o 
   8   4   3        0.36        0.09      1.13 o 
   9   4   3        9.18        9.06      1.41 o 
 -10   5   3       15.02       11.87      3.40 o 
  -9   5   3       80.12       83.39      2.61 o 
  -8   5   3        1.77       -0.07      1.01 o 
  -7   5   3     1290.07     1156.87      8.13 o 
  -6   5   3      129.81      117.11      1.86 o 
  -5   5   3       97.82      105.22      1.10 o 
  -4   5   3       98.44      103.83      0.89 o 
  -3   5   3       57.40       42.78      0.53 o 
  -2   5   3       11.79        7.69      0.26 o 
  -1   5   3     1523.68     1600.32      4.71 o 
   0   5   3     1356.51     1208.44      4.27 o 
   1   5   3     4092.48     4254.37     16.09 o 
   2   5   3      465.77      454.81      1.94 o 
   3   5   3       79.51       75.34      0.81 o 
   4   5   3      147.70      160.65      1.25 o 
   5   5   3      149.90      162.03      1.92 o 
   6   5   3       67.31       56.09      1.59 o 
   7   5   3       40.32       39.02      1.79 o 
   8   5   3      113.45      115.00      3.27 o 
   9   5   3       16.32       14.08      2.37 o 
 -10   6   3        0.51        0.38      1.40 o 
  -9   6   3        0.05       -0.49      1.01 o 
  -8   6   3        0.99        1.19      1.81 o 
  -7   6   3        4.52        8.53      1.01 o 
  -6   6   3        5.45        2.77      1.18 o 
  -5   6   3      555.93      555.30      3.42 o 
  -4   6   3      130.27      143.75      0.97 o 
  -3   6   3       62.44       70.55      0.69 o 
  -2   6   3     1095.07     1127.52      3.57 o 
  -1   6   3      383.59      376.29      1.49 o 
   0   6   3       59.90       62.76      0.56 o 
   1   6   3       24.31       23.80      0.42 o 
   2   6   3      166.98      187.60      1.17 o 
   3   6   3      351.53      373.80      1.91 o 
   4   6   3       37.95       39.30      0.75 o 
   5   6   3       12.28       14.67      0.96 o 
   6   6   3       39.27       38.86      1.52 o 
   7   6   3       11.62        9.01      1.26 o 
   8   6   3        3.59        1.86      1.03 o 
   9   6   3        5.62        8.69      1.42 o 
  -9   7   3        1.58       -1.13      1.13 o 
  -8   7   3       32.43       27.14      1.63 o 
  -7   7   3      337.95      304.98      3.94 o 
  -6   7   3       92.78       72.58      1.67 o 
  -5   7   3      229.22      213.53      2.35 o 
  -4   7   3       60.01       56.48      0.74 o 
  -3   7   3       13.90       13.55      0.41 o 
  -2   7   3      178.29      210.96      1.13 o 
  -1   7   3     1104.03     1224.17      3.79 o 
   0   7   3       78.47      110.72      0.94 o 
   1   7   3     1573.35     1705.69      6.67 o 
   2   7   3       25.52       29.22      0.51 o 
   3   7   3      219.23      192.11      1.36 o 
   4   7   3      152.93      165.99      1.68 o 
   5   7   3      660.82      658.98      6.85 o 
   6   7   3       10.15       10.80      1.05 o 
   7   7   3        0.01       -0.19      0.82 o 
   8   7   3       28.22       33.60      1.88 o 
   9   7   3       67.85       73.57      2.77 o 
  -9   8   3        6.16        0.51      1.27 o 
  -8   8   3        7.72        1.43      1.40 o 
  -7   8   3        1.70       -0.71      0.94 o 
  -6   8   3       53.80       53.64      1.73 o 
  -5   8   3       91.36       81.19      1.39 o 
  -4   8   3        4.39       -0.16      0.42 o 
  -3   8   3     1260.08     1277.14      5.20 o 
  -2   8   3      552.84      650.80      2.54 o 
  -1   8   3      281.00      302.78      1.57 o 
   0   8   3       13.73       16.14      0.44 o 
   1   8   3      189.84      181.11      1.25 o 
   2   8   3      433.80      409.45      2.09 o 
   3   8   3       69.57       61.50      0.89 o 
   4   8   3       55.84       58.24      1.12 o 
   5   8   3       10.24        7.29      1.11 o 
   6   8   3        2.51        4.54      1.29 o 
   7   8   3       27.77       37.52      2.13 o 
   8   8   3        1.25        0.89      1.07 o 
   9   8   3        2.45        0.44      1.21 o 
  -9   9   3       14.34       13.78      1.99 o 
  -8   9   3       96.44       93.75      2.77 o 
  -7   9   3        0.01        0.49      0.96 o 
  -6   9   3        8.22        7.15      0.80 o 
  -5   9   3       51.09       51.38      1.22 o 
  -4   9   3        7.39        9.49      0.58 o 
  -3   9   3       13.05        7.93      0.47 o 
  -2   9   3      391.38      352.12      1.67 o 
  -1   9   3       20.30       31.73      0.57 o 
   0   9   3       70.51       67.76      0.71 o 
   1   9   3       30.08       31.94      0.61 o 
   2   9   3      149.00      165.77      1.41 o 
   3   9   3       40.68       45.09      0.91 o 
   4   9   3      197.31      171.98      2.34 o 
   5   9   3        6.23        4.57      0.95 o 
   6   9   3       56.49       54.38      1.97 o 
   7   9   3       13.85       12.16      1.33 o 
   8   9   3        0.54        1.45      1.09 o 
  -9  10   3        1.59       -0.27      1.28 o 
  -8  10   3        0.51        0.38      1.15 o 
  -7  10   3       18.79       21.07      1.40 o 
  -6  10   3        9.65        5.62      0.86 o 
  -5  10   3        6.03        2.24      0.70 o 
  -4  10   3      373.55      381.03      2.68 o 
  -3  10   3     1470.98     1395.11      5.78 o 
  -2  10   3      431.26      434.22      1.96 o 
  -1  10   3      287.45      269.30      1.46 o 
   0  10   3       12.96       15.91      0.46 o 
   1  10   3        8.11        1.99      0.40 o 
   2  10   3      181.93      184.16      1.70 o 
   3  10   3      512.92      516.11      5.66 o 
   4  10   3       71.77       60.74      1.74 o 
   5  10   3       60.86       53.00      2.96 o 
   6  10   3      112.59       99.28      3.75 o 
   7  10   3       55.57       52.70      1.94 o 
   8  10   3        0.01        2.31      1.16 o 
  -9  11   3        3.06        5.18      2.06 o 
  -8  11   3        1.16        1.57      1.10 o 
  -7  11   3       87.06       78.47      2.16 o 
  -6  11   3       10.07        7.72      1.02 o 
  -5  11   3      250.04      245.42      3.17 o 
  -4  11   3      123.85      107.83      1.56 o 
  -3  11   3        2.05        1.92      0.59 o 
  -2  11   3      263.77      252.02      2.34 o 
  -1  11   3        0.62        2.05      0.43 o 
   0  11   3       30.79       36.83      0.79 o 
   1  11   3      214.52      198.66      1.91 o 
   2  11   3       67.39       67.03      1.57 o 
   3  11   3       96.60       92.25      1.69 o 
   4  11   3       68.38       64.79      2.70 o 
   5  11   3       11.29       13.46      1.39 o 
   6  11   3       17.29       21.81      1.66 o 
   7  11   3       10.84        8.95      1.71 o 
   8  11   3       16.13       15.96      1.92 o 
  -8  12   3        2.29        1.42      2.09 o 
  -7  12   3       18.47       14.21      1.42 o 
  -6  12   3       20.97       23.20      1.91 o 
  -5  12   3       31.51       33.03      1.96 o 
  -4  12   3        0.05        0.69      1.00 o 
  -3  12   3       11.35       12.70      0.89 o 
  -2  12   3      112.85      100.78      1.61 o 
  -1  12   3        2.38        0.50      0.42 o 
   0  12   3      328.59      317.04      2.18 o 
   1  12   3       18.86       22.97      0.84 o 
   2  12   3        2.86        2.33      0.69 o 
   3  12   3      133.16      127.23      4.22 o 
   4  12   3      378.81      352.41      4.41 o 
   5  12   3        0.04        1.10      1.21 o 
   6  12   3        0.10        1.43      2.87 o 
   7  12   3       26.30       30.41      1.68 o 
   8  12   3       64.40       72.49      5.09 o 
  -8  13   3        4.34        6.43      1.37 o 
  -7  13   3       32.77       24.58      5.24 o 
  -6  13   3        6.59        8.98      1.12 o 
  -5  13   3        5.95        4.12      0.82 o 
  -4  13   3      348.91      313.06      4.03 o 
  -3  13   3      360.90      330.10      3.63 o 
  -2  13   3      129.16      111.63      1.59 o 
  -1  13   3       61.79       64.33      1.14 o 
   0  13   3      243.68      205.37      2.68 o 
   1  13   3      142.11      143.41      1.75 o 
   2  13   3      522.00      535.96      9.61 o 
   3  13   3      187.98      170.30      2.91 o 
   4  13   3      393.55      389.03      4.71 o 
   5  13   3       18.28       11.20      1.26 o 
   6  13   3      122.99      118.97      3.55 o 
   7  13   3       63.02       66.41      2.48 o 
  -8  14   3       18.41       23.13      1.81 o 
  -7  14   3        0.56        0.10      0.78 o 
  -6  14   3        5.82        6.36      0.95 o 
  -5  14   3       12.03       12.37      2.53 o 
  -4  14   3       90.46       81.11      1.95 o 
  -3  14   3      696.54      675.51      5.80 o 
  -2  14   3       66.14       57.92      1.62 o 
  -1  14   3        5.83        5.56      0.75 o 
   0  14   3      152.85      157.93      2.47 o 
   1  14   3      222.21      202.73      3.15 o 
   2  14   3       24.94       23.10      1.23 o 
   3  14   3       23.73       22.97      2.71 o 
   4  14   3        0.29        1.88      3.58 o 
   5  14   3       22.90       28.85      1.86 o 
   6  14   3       15.55       19.44      1.63 o 
   7  14   3       17.89       20.37      1.73 o 
  -7  15   3       43.60       50.64      2.21 o 
  -6  15   3        0.01        0.04      0.94 o 
  -5  15   3        9.73        9.86      1.24 o 
  -4  15   3        6.27        4.70      1.08 o 
  -3  15   3      144.39      138.00      2.46 o 
  -2  15   3        0.64       -0.15      0.64 o 
  -1  15   3        5.20        2.74      0.80 o 
   0  15   3       34.81       39.33      1.36 o 
   1  15   3        1.39        1.42      1.69 o 
   2  15   3       11.01       13.80      1.25 o 
   3  15   3      156.42      161.42      4.13 o 
   4  15   3       24.26       25.28      2.42 o 
   5  15   3      104.67      101.29      4.56 o 
   6  15   3      157.97      165.96      3.49 o 
   7  15   3       41.11       40.14      7.55 o 
  -7  16   3        2.11        2.77      1.00 o 
  -6  16   3        0.53       -0.84      0.84 o 
  -5  16   3        0.92        0.94      0.96 o 
  -4  16   3       11.10       20.04      1.31 o 
  -3  16   3       75.70       78.84      2.48 o 
  -2  16   3       88.52       92.12      2.26 o 
  -1  16   3       86.97       71.91      1.82 o 
   0  16   3        5.43        0.47      0.73 o 
   1  16   3       57.52       50.90      1.50 o 
   2  16   3        0.01       -0.08      0.77 o 
   3  16   3        4.73        3.39      0.92 o 
   4  16   3       63.05       60.14      2.36 o 
   5  16   3       57.16       62.19      2.64 o 
   6  16   3       12.48       12.23      2.18 o 
  -6  17   3        5.71        5.66      1.63 o 
  -5  17   3        5.10        5.87      1.00 o 
  -4  17   3        5.85        3.09      0.98 o 
  -3  17   3       39.77       48.98      1.68 o 
  -2  17   3       58.05       60.78      1.71 o 
  -1  17   3       16.53       15.29      1.30 o 
   0  17   3        0.00       -0.78      0.78 o 
   1  17   3        0.59        1.24      1.17 o 
   2  17   3       32.28       33.74      1.58 o 
   3  17   3       34.66       37.61      1.74 o 
   4  17   3       14.29       14.06      2.40 o 
   5  17   3        1.89        2.06      1.29 o 
  -5  18   3       16.07       19.30      2.22 o 
  -4  18   3        4.43        9.93      1.45 o 
  -3  18   3       16.07       14.19      1.43 o 
  -2  18   3       15.70       22.90      1.45 o 
  -1  18   3       58.52       60.25      2.71 o 
   0  18   3       32.17       40.85      1.91 o 
   1  18   3        0.41       -1.00      1.00 o 
   2  18   3        0.98       -0.66      0.91 o 
   3  18   3       32.15       40.89      1.82 o 
   4  18   3       44.07       51.33      2.23 o 
   5  18   3        0.83        4.55      1.27 o 
  -5  19   3        5.67        9.17      1.30 o 
  -4  19   3       40.17       45.62      1.98 o 
  -3  19   3       27.96       28.90      1.89 o 
  -2  19   3       17.48       22.21      1.47 o 
  -1  19   3       14.87       15.96      1.61 o 
   0  19   3        2.32        3.39      1.18 o 
   1  19   3        0.05        1.77      1.00 o 
   2  19   3        0.07       -0.85      0.85 o 
   3  19   3       14.84       11.51      1.40 o 
   4  19   3       95.47       91.08      2.48 o 
  -4  20   3        0.01       -0.20      0.95 o 
  -3  20   3        8.96       11.01      1.46 o 
  -2  20   3        2.56        1.96      1.04 o 
  -1  20   3        0.56       -0.89      0.89 o 
   0  20   3        1.28       -0.62      1.32 o 
   1  20   3       11.41       18.23      2.17 o 
   2  20   3        2.21        1.40      1.48 o 
   3  20   3       21.24       26.13      1.68 o 
  -2  21   3        3.65        2.26      1.30 o 
  -1  21   3       11.49       12.46      1.38 o 
   0  21   3        2.41       -0.10      0.97 o 
   1  21   3        6.43        5.24      1.68 o 
   2  21   3        0.01        1.87      1.24 o 
 -10   0   4        0.77       -1.01      2.40 o 
  -9   0   4      149.17      146.94     10.53 o 
  -8   0   4       32.91       29.45      2.58 o 
  -7   0   4        1.70        7.43      2.33 o 
  -6   0   4     1135.83     1115.64      8.83 o 
  -5   0   4      871.50      877.96      4.99 o 
  -4   0   4      260.60      268.72      1.62 o 
  -3   0   4      160.67      173.73      1.32 o 
  -2   0   4      147.39      154.16      2.01 o 
  -1   0   4     1663.96     1619.43      9.37 o 
   0   0   4     2475.99     2838.68     20.89 o 
   1   0   4      761.61      901.72      6.41 o 
   2   0   4      591.16      708.87      3.42 o 
   3   0   4     1973.12     2201.18      9.86 o 
   4   0   4     1337.43     1514.05      7.73 o 
   5   0   4       43.43       65.56      2.50 o 
   6   0   4       24.13       19.98      1.84 o 
   7   0   4       15.86       15.72      1.86 o 
   8   0   4       52.57       48.15      2.85 o 
   9   0   4        7.71        8.90      1.80 o 
 -10   1   4       15.69       18.90      1.93 o 
  -9   1   4        0.98        1.99      1.33 o 
  -8   1   4        0.04       -0.46      1.41 o 
  -7   1   4       41.41       46.65      3.00 o 
  -6   1   4       21.67       22.48      1.26 o 
  -5   1   4      108.66      116.63      0.95 o 
  -4   1   4      656.97      632.78      2.24 o 
  -3   1   4       12.08       12.23      0.36 o 
  -2   1   4       15.07       20.69      0.39 o 
  -1   1   4      188.57      204.03      1.66 o 
   0   1   4      188.48      181.83      2.28 o 
   1   1   4     2612.89     2805.04     11.73 o 
   2   1   4       77.16       97.97      0.73 o 
   3   1   4        1.99        6.67      0.34 o 
   4   1   4      100.99      122.20      1.08 o 
   5   1   4       58.21       60.85      1.45 o 
   6   1   4        8.67        5.19      0.85 o 
   7   1   4       32.45       33.49      1.65 o 
   8   1   4       56.55       50.98      3.02 o 
   9   1   4       12.11       19.75      2.06 o 
 -10   2   4       49.20       54.70      3.52 o 
  -9   2   4       45.61       48.61      3.74 o 
  -8   2   4      119.18       99.07      2.69 o 
  -7   2   4       68.32       66.25      2.62 o 
  -6   2   4        0.75        0.36      0.86 o 
  -5   2   4      700.82      686.76      3.34 o 
  -4   2   4      138.07      134.16      0.92 o 
  -3   2   4     1746.92     1978.73      6.18 o 
  -2   2   4        1.56       -0.07      0.18 o 
  -1   2   4     1572.82     1481.47      6.34 o 
   0   2   4     1542.80     1676.35     15.13 o 
   1   2   4       50.54       44.28      0.54 o 
   2   2   4       76.61       74.86      0.55 o 
   3   2   4        0.14        0.09      0.22 o 
   4   2   4      609.80      624.12      2.77 o 
   5   2   4        0.33        1.53      0.52 o 
   6   2   4        2.20        0.37      0.73 o 
   7   2   4        0.97       -0.50      1.07 o 
   8   2   4        4.27        4.95      1.12 o 
   9   2   4        0.83        1.27      1.81 o 
 -10   3   4        7.30       11.73      3.39 o 
  -9   3   4        0.94       -0.27      1.62 o 
  -8   3   4       58.35       65.56      2.37 o 
  -7   3   4       13.44       17.08      1.58 o 
  -6   3   4       54.62       44.07      1.39 o 
  -5   3   4        7.05        8.04      0.46 o 
  -4   3   4      288.23      241.16      1.49 o 
  -3   3   4     1416.39     1504.83      4.63 o 
  -2   3   4     1177.15     1124.89      3.89 o 
  -1   3   4       65.48       44.35      0.49 o 
   0   3   4      446.48      429.84      2.39 o 
   1   3   4      105.32      107.20      0.66 o 
   2   3   4     1374.97     1519.20      4.97 o 
   3   3   4      103.84      117.33      0.83 o 
   4   3   4      193.06      207.36      1.36 o 
   5   3   4       63.72       71.60      1.42 o 
   6   3   4      678.26      672.55      5.61 o 
   7   3   4       65.77       66.49      2.36 o 
   8   3   4       16.75       16.83      1.80 o 
   9   3   4        1.31        1.01      4.35 o 
 -10   4   4        1.11       -1.44      1.44 o 
  -9   4   4        5.02        3.16      1.33 o 
  -8   4   4        5.32        7.27      1.12 o 
  -7   4   4        3.62        6.84      1.56 o 
  -6   4   4      343.20      320.52      4.23 o 
  -5   4   4        4.54        9.62      0.48 o 
  -4   4   4        1.24       -0.10      0.25 o 
  -3   4   4        6.96        7.58      0.31 o 
  -2   4   4      418.74      464.34      2.40 o 
  -1   4   4      186.15      204.16      1.22 o 
   0   4   4       21.72       15.62      0.38 o 
   1   4   4       28.50       41.03      0.41 o 
   2   4   4        2.77        5.31      0.26 o 
   3   4   4       63.70       61.07      0.65 o 
   4   4   4      148.68      143.63      1.36 o 
   5   4   4        0.49       -0.36      0.65 o 
   6   4   4       28.32       25.43      3.53 o 
   7   4   4      125.65      120.05      3.95 o 
   8   4   4       46.03       42.16      1.96 o 
   9   4   4        0.13        1.19      1.17 o 
 -10   5   4        0.25       -1.14      1.28 o 
  -9   5   4        3.75        2.49      1.19 o 
  -8   5   4        6.16        8.41      1.31 o 
  -7   5   4      344.97      294.91      7.47 o 
  -6   5   4      526.47      469.91      4.23 o 
  -5   5   4       50.57       43.42      0.89 o 
  -4   5   4       79.47       91.62      0.82 o 
  -3   5   4      332.08      386.51      1.61 o 
  -2   5   4     1050.72     1005.31      3.42 o 
  -1   5   4       46.54       79.03      0.54 o 
   0   5   4      252.12      327.55      1.56 o 
   1   5   4      429.32      407.55      1.72 o 
   2   5   4      267.49      279.69      1.45 o 
   3   5   4      411.52      433.17      2.54 o 
   4   5   4       42.97       48.26      1.00 o 
   5   5   4      169.87      169.93      2.35 o 
   6   5   4       55.43       61.26      4.50 o 
   7   5   4       23.80       23.19      1.34 o 
   8   5   4       23.47       23.01      1.65 o 
   9   5   4        0.19        1.83      2.08 o 
 -10   6   4       29.84       23.47      2.35 o 
  -9   6   4        1.81        1.28      1.38 o 
  -8   6   4        1.12        1.22      1.05 o 
  -7   6   4        1.50        2.57      1.10 o 
  -6   6   4      159.04      135.97      3.15 o 
  -5   6   4        4.55        0.66      0.76 o 
  -4   6   4      325.75      330.07      1.96 o 
  -3   6   4       44.92       48.34      0.50 o 
  -2   6   4       22.92       19.65      0.43 o 
  -1   6   4       77.21      143.47      0.84 o 
   0   6   4    10903.94    10964.76     39.65 o 
   1   6   4      736.71      806.81      3.52 o 
   2   6   4        0.03       -0.04      0.22 o 
   3   6   4       23.56       30.90      0.58 o 
   4   6   4       41.51       34.85      1.39 o 
   5   6   4        1.13        0.57      0.79 o 
   6   6   4      228.08      191.57      2.79 o 
   7   6   4       11.23       13.55      1.29 o 
   8   6   4        2.40        0.67      1.25 o 
   9   6   4        0.00       -0.65      1.04 o 
  -9   7   4       50.43       50.79      2.41 o 
  -8   7   4        2.50        1.04      1.00 o 
  -7   7   4       37.93       31.08      2.07 o 
  -6   7   4       76.34       66.29      2.15 o 
  -5   7   4      137.55      135.98      1.86 o 
  -4   7   4        6.20       12.64      0.65 o 
  -3   7   4      381.72      385.05      1.81 o 
  -2   7   4        0.08        0.93      0.27 o 
  -1   7   4      104.01      110.88      0.77 o 
   0   7   4       17.10       25.89      0.57 o 
   1   7   4      193.87      201.48      1.27 o 
   2   7   4       23.66       26.40      0.46 o 
   3   7   4       48.42       46.56      0.74 o 
   4   7   4      134.29      140.97      2.81 o 
   5   7   4       33.73       34.53      1.65 o 
   6   7   4       48.57       50.26      1.65 o 
   7   7   4      171.06      160.59      5.52 o 
   8   7   4       39.69       34.07      1.68 o 
  -9   8   4        0.00       -1.05      1.05 o 
  -8   8   4        1.42        1.75      1.95 o 
  -7   8   4        0.38       -0.87      0.87 o 
  -6   8   4       51.36       50.73      1.71 o 
  -5   8   4       20.01       20.21      1.49 o 
  -4   8   4      386.80      367.69      2.59 o 
  -3   8   4     2776.40     2797.68      9.45 o 
  -2   8   4       25.00       26.16      0.45 o 
  -1   8   4        3.99        0.83      0.22 o 
   0   8   4      411.53      408.10      2.25 o 
   1   8   4       70.40       69.51      0.91 o 
   2   8   4       46.20       43.93      0.61 o 
   3   8   4       30.58       31.95      1.05 o 
   4   8   4      797.01      768.20      6.10 o 
   5   8   4       96.06       92.17      2.06 o 
   6   8   4      106.72      103.34      3.59 o 
   7   8   4       48.49       49.39      1.85 o 
   8   8   4        2.35        4.09      1.06 o 
  -9   9   4       24.47       24.12      4.11 o 
  -8   9   4        6.52        4.40      1.32 o 
  -7   9   4       11.90        9.03      1.86 o 
  -6   9   4       25.19       30.08      1.55 o 
  -5   9   4      224.56      189.98      2.16 o 
  -4   9   4      120.85      116.53      1.34 o 
  -3   9   4      762.93      819.05      3.75 o 
  -2   9   4        8.92        4.45      0.46 o 
  -1   9   4        3.50        0.67      0.31 o 
   0   9   4       15.68       17.69      0.75 o 
   1   9   4      316.98      330.24      2.26 o 
   2   9   4      131.69      121.45      1.12 o 
   3   9   4      164.95      149.78      2.15 o 
   4   9   4      664.19      634.00      5.16 o 
   5   9   4       92.98       81.76      2.10 o 
   6   9   4      146.25      140.61      3.40 o 
   7   9   4        0.10        0.45      0.93 o 
   8   9   4       16.24       21.35      3.34 o 
  -9  10   4        0.00        0.12      1.48 o 
  -8  10   4        1.83       -0.46      0.95 o 
  -7  10   4        0.70       -0.39      0.95 o 
  -6  10   4       99.62       94.57      2.75 o 
  -5  10   4        7.81       10.25      0.85 o 
  -4  10   4       43.34       49.72      1.14 o 
  -3  10   4      149.73      148.62      1.41 o 
  -2  10   4        1.68        2.48      0.36 o 
  -1  10   4       27.64       23.07      0.76 o 
   0  10   4      204.03      229.48      1.60 o 
   1  10   4       23.92       24.87      0.60 o 
   2  10   4       31.03       27.70      0.85 o 
   3  10   4      230.61      218.14      2.46 o 
   4  10   4       62.30       55.40      1.64 o 
   5  10   4       55.07       58.90      1.80 o 
   6  10   4       74.66       72.86      2.10 o 
   7  10   4        7.73        6.74      1.16 o 
   8  10   4        1.71        1.40      1.23 o 
  -9  11   4        3.53        1.99      1.41 o 
  -8  11   4        4.50        3.88      1.02 o 
  -7  11   4       26.02       31.17      1.53 o 
  -6  11   4       15.64       12.29      0.98 o 
  -5  11   4      237.63      207.56      3.02 o 
  -4  11   4      215.06      195.47      2.20 o 
  -3  11   4       37.27       30.77      0.88 o 
  -2  11   4        4.80        1.93      0.41 o 
  -1  11   4      227.04      226.16      1.74 o 
   0  11   4      377.97      362.19      2.13 o 
   1  11   4        0.45        0.75      0.45 o 
   2  11   4      207.56      183.12      3.09 o 
   3  11   4       44.42       59.08      2.27 o 
   4  11   4        2.15        0.78      0.99 o 
   5  11   4        0.10        1.23      0.99 o 
   6  11   4       42.95       44.76      1.88 o 
   7  11   4        5.46        4.66      1.11 o 
   8  11   4        0.88        2.30      1.17 o 
  -8  12   4        0.45       -1.72      1.72 o 
  -7  12   4        0.19        1.49      0.96 o 
  -6  12   4       28.84       35.07      2.29 o 
  -5  12   4      125.91      126.94      2.25 o 
  -4  12   4      166.97      161.97      2.31 o 
  -3  12   4       84.45       77.20      1.78 o 
  -2  12   4      170.31      178.19      1.99 o 
  -1  12   4        7.86        5.30      0.64 o 
   0  12   4      134.36      144.20      1.84 o 
   1  12   4      126.33      104.16      3.47 o 
   2  12   4        8.93        8.39      1.08 o 
   3  12   4      238.66      250.79      3.38 o 
   4  12   4       53.55       46.39      1.74 o 
   5  12   4        3.11        3.27      0.98 o 
   6  12   4        0.04        1.42      0.88 o 
   7  12   4       13.46       15.07      1.37 o 
  -8  13   4        7.00        2.26      1.88 o 
  -7  13   4       20.58       20.06      2.01 o 
  -6  13   4       46.70       52.74      2.09 o 
  -5  13   4       59.87       52.18      1.62 o 
  -4  13   4       65.00       72.80      2.42 o 
  -3  13   4       65.06       61.18      1.70 o 
  -2  13   4        1.42        3.03      0.71 o 
  -1  13   4       20.51       24.21      1.02 o 
   0  13   4       52.11       52.31      1.17 o 
   1  13   4        0.59        0.55      0.62 o 
   2  13   4        2.18        5.62      0.92 o 
   3  13   4        2.86        0.12      0.77 o 
   4  13   4       13.73       12.48      3.06 o 
   5  13   4        2.58        0.82      0.94 o 
   6  13   4       69.82       70.77      2.23 o 
   7  13   4       26.26       33.48      1.97 o 
  -7  14   4       20.16       21.60      2.17 o 
  -6  14   4       22.72       20.03      1.64 o 
  -5  14   4        6.27        4.66      0.90 o 
  -4  14   4        0.40       -1.27      1.27 o 
  -3  14   4       93.11       80.45      1.80 o 
  -2  14   4       27.32       41.40      1.18 o 
  -1  14   4      165.78      143.03      2.09 o 
   0  14   4       16.10        9.09      0.94 o 
   1  14   4       21.20       10.68      0.87 o 
   2  14   4       48.69       49.18      2.80 o 
   3  14   4       23.44       23.59      1.86 o 
   4  14   4       30.53       22.03      1.58 o 
   5  14   4        0.13        1.22      1.11 o 
   6  14   4       13.11       16.47      2.83 o 
   7  14   4       25.32       28.59      2.05 o 
  -7  15   4        5.25        7.12      1.23 o 
  -6  15   4        0.00       -0.23      0.83 o 
  -5  15   4        0.08       -0.30      1.04 o 
  -4  15   4       66.61       70.47      2.56 o 
  -3  15   4       15.21       10.79      2.07 o 
  -2  15   4       24.00       22.27      1.20 o 
  -1  15   4       11.95        7.74      1.08 o 
   0  15   4      106.32       91.80      2.95 o 
   1  15   4       67.43       57.03      1.63 o 
   2  15   4        0.06       -1.71      1.71 o 
   3  15   4        2.59        3.55      0.97 o 
   4  15   4       39.19       40.20      1.86 o 
   5  15   4        1.80        2.01      1.05 o 
   6  15   4       19.90       28.55      2.05 o 
  -7  16   4        4.83        1.89      1.14 o 
  -6  16   4        0.25       -0.13      0.88 o 
  -5  16   4       63.97       56.32      2.08 o 
  -4  16   4        2.85        3.56      0.91 o 
  -3  16   4       25.28       27.57      1.31 o 
  -2  16   4       66.40       65.03      1.74 o 
  -1  16   4        2.37        1.07      0.68 o 
   0  16   4       10.19        9.86      0.91 o 
   1  16   4       81.62       70.73      2.20 o 
   2  16   4        0.12       -0.74      0.74 o 
   3  16   4        0.56        0.92      0.87 o 
   4  16   4        0.00       -0.36      1.88 o 
   5  16   4        0.02        4.97      1.26 o 
   6  16   4        0.11       -0.17      1.43 o 
  -6  17   4        9.80        9.12      1.31 o 
  -5  17   4       15.08       13.34      1.54 o 
  -4  17   4       15.45       16.19      2.14 o 
  -3  17   4        1.54        6.77      1.12 o 
  -2  17   4        2.34        2.61      0.86 o 
  -1  17   4        2.72        0.75      0.80 o 
   0  17   4        0.42       -0.02      0.66 o 
   1  17   4        9.97       13.54      1.10 o 
   2  17   4       20.77       24.91      1.61 o 
   3  17   4       80.84       82.56      2.34 o 
   4  17   4        0.59        0.77      1.09 o 
   5  17   4       88.18       99.20      3.53 o 
  -5  18   4       32.97       35.13      1.84 o 
  -4  18   4        6.56        5.63      1.13 o 
  -3  18   4       55.69       60.88      1.98 o 
  -2  18   4        3.96        5.81      1.13 o 
  -1  18   4        0.20        1.45      1.05 o 
   0  18   4       10.27       13.36      1.29 o 
   1  18   4        2.09        3.32      1.01 o 
   2  18   4        5.47        5.99      2.36 o 
   3  18   4        0.00       -1.12      1.12 o 
   4  18   4        0.06        0.42      1.00 o 
  -4  19   4       38.69       38.60      1.95 o 
  -3  19   4       26.57       26.90      1.57 o 
  -2  19   4       50.81       57.12      2.16 o 
  -1  19   4        1.41       -0.75      0.75 o 
   0  19   4        0.11       -0.42      0.84 o 
   1  19   4        0.06       -0.19      1.24 o 
   2  19   4       19.58       20.49      1.89 o 
   3  19   4       12.21       12.67      1.31 o 
   4  19   4       17.70       19.30      1.77 o 
  -3  20   4      108.37      109.78      2.76 o 
  -2  20   4        0.15        1.05      1.19 o 
  -1  20   4       12.82        8.92      1.32 o 
   0  20   4       19.09       17.49      1.42 o 
   1  20   4       31.56       41.67      1.84 o 
   2  20   4        7.60        8.61      2.97 o 
  -2  21   4        5.05       11.37      3.46 o 
  -1  21   4        0.10        1.72      1.24 o 
   0  21   4        6.89        3.92      1.06 o 
   1  21   4       34.44       38.75      2.15 o 
 -10   1   5       20.49       19.52      2.26 o 
  -9   1   5      137.72      146.50      6.32 o 
  -8   1   5        0.02       -0.81      1.02 o 
  -7   1   5      835.08      794.44      7.41 o 
  -6   1   5       48.37       62.85      1.38 o 
  -5   1   5      443.16      461.37      3.13 o 
  -4   1   5        5.61       19.65      0.48 o 
  -3   1   5      763.80      869.99      3.10 o 
  -2   1   5      895.74     1049.37      4.73 o 
  -1   1   5      820.29      804.67      4.23 o 
   0   1   5       75.90       77.06      1.07 o 
   1   1   5      336.40      338.71      1.72 o 
   2   1   5      291.35      378.11      2.11 o 
   3   1   5      135.60      160.49      1.50 o 
   4   1   5        2.60       -0.17      0.36 o 
   5   1   5        2.39        3.40      0.73 o 
   6   1   5       47.09       49.37      1.55 o 
   7   1   5       45.28       46.13      1.71 o 
   8   1   5       26.30       28.01      1.61 o 
   9   1   5        2.43        3.10      1.49 o 
 -10   2   5        0.63       -1.19      1.19 o 
  -9   2   5        0.16       -1.02      1.02 o 
  -8   2   5       11.02        6.44      1.56 o 
  -7   2   5        3.00       -0.84      0.84 o 
  -6   2   5      433.27      424.46      3.80 o 
  -5   2   5       76.05       69.52      1.00 o 
  -4   2   5       19.00       28.47      0.56 o 
  -3   2   5        0.51        0.26      0.22 o 
  -2   2   5      163.63      203.38      1.29 o 
  -1   2   5      102.42      110.10      1.14 o 
   0   2   5     2076.99     2141.64     16.95 o 
   1   2   5     2983.16     2976.01     17.56 o 
   2   2   5      205.02      158.49      0.99 o 
   3   2   5      370.44      410.94      1.96 o 
   4   2   5      320.99      354.05      2.28 o 
   5   2   5        3.55        6.54      0.65 o 
   6   2   5        0.00       -0.85      0.85 o 
   7   2   5        9.02        8.26      1.18 o 
   8   2   5        0.07       -0.62      1.04 o 
   9   2   5       12.38       16.33      1.96 o 
 -10   3   5       21.32       20.06      1.91 o 
  -9   3   5       42.67       42.79      3.06 o 
  -8   3   5       43.94       46.49      3.69 o 
  -7   3   5        8.64        7.50      2.32 o 
  -6   3   5      264.38      225.74      2.89 o 
  -5   3   5       27.02       30.65      0.88 o 
  -4   3   5       16.40       19.86      0.78 o 
  -3   3   5        7.71        4.87      0.28 o 
  -2   3   5       11.04       21.54      0.52 o 
  -1   3   5       50.03       41.50      0.41 o 
   0   3   5       48.07       45.92      0.63 o 
   1   3   5      388.31      419.24      2.05 o 
   2   3   5      559.64      529.25      2.23 o 
   3   3   5       42.13       34.34      0.57 o 
   4   3   5      276.12      275.89      2.05 o 
   5   3   5       11.63       13.44      0.92 o 
   6   3   5       46.78       47.70      1.98 o 
   7   3   5       45.37       47.85      1.83 o 
   8   3   5       40.49       42.04      1.91 o 
   9   3   5        0.20        2.37      1.10 o 
 -10   4   5       26.97       25.14      4.08 o 
  -9   4   5       54.98       70.37      2.64 o 
  -8   4   5        9.65        2.74      1.33 o 
  -7   4   5        0.49        1.30      1.32 o 
  -6   4   5       27.26       36.44      1.81 o 
  -5   4   5      257.78      287.80      2.19 o 
  -4   4   5      150.56      153.74      1.91 o 
  -3   4   5      691.03      711.36      3.13 o 
  -2   4   5      170.00      215.55      1.28 o 
  -1   4   5       49.29       60.08      0.65 o 
   0   4   5        0.32       11.76      0.44 o 
   1   4   5      594.78      611.57      2.66 o 
   2   4   5       14.57       19.90      0.46 o 
   3   4   5       87.99       77.34      0.97 o 
   4   4   5      248.02      245.58      1.79 o 
   5   4   5      237.43      224.19      2.32 o 
   6   4   5       80.10       79.34      1.74 o 
   7   4   5       52.85       50.80      2.62 o 
   8   4   5        1.11        1.07      1.54 o 
   9   4   5        1.91        0.16      1.16 o 
 -10   5   5        0.03       -1.29      1.29 o 
  -9   5   5        1.32        1.01      1.17 o 
  -8   5   5        2.14        0.49      1.06 o 
  -7   5   5      379.48      346.89      3.81 o 
  -6   5   5      775.84      725.36      5.10 o 
  -5   5   5       24.99       37.00      1.49 o 
  -4   5   5        2.38        2.75      0.36 o 
  -3   5   5       87.51       97.21      0.84 o 
  -2   5   5     2246.55     2299.30      7.47 o 
  -1   5   5      632.97      679.65      3.80 o 
   0   5   5     1324.86     1414.03      7.51 o 
   1   5   5     2198.91     2430.73      7.88 o 
   2   5   5        0.16        3.39      0.33 o 
   3   5   5       34.35       44.09      0.89 o 
   4   5   5      254.42      231.97      1.89 o 
   5   5   5       31.49       32.12      1.18 o 
   6   5   5        0.70        1.09      0.80 o 
   7   5   5       33.42       37.74      2.96 o 
   8   5   5       29.83       29.23      1.70 o 
  -9   6   5       11.23       19.62      1.74 o 
  -8   6   5        0.71       -0.40      1.07 o 
  -7   6   5        5.76        9.24      1.31 o 
  -6   6   5        3.26        6.02      0.97 o 
  -5   6   5       57.27       60.85      1.05 o 
  -4   6   5      138.39      145.32      1.46 o 
  -3   6   5       17.98       17.41      0.53 o 
  -2   6   5       39.11       34.63      0.50 o 
  -1   6   5       72.66       56.43      0.67 o 
   0   6   5      574.67      510.71      2.48 o 
   1   6   5      397.08      433.09      2.71 o 
   2   6   5      122.32      125.80      1.13 o 
   3   6   5       62.53       56.52      0.92 o 
   4   6   5       64.43       64.76      1.28 o 
   5   6   5       25.10       30.45      1.79 o 
   6   6   5        0.11       -0.71      0.72 o 
   7   6   5       12.94       15.78      1.50 o 
   8   6   5       14.86       18.16      1.72 o 
  -9   7   5       10.31        9.27      1.49 o 
  -8   7   5       22.73       21.20      1.50 o 
  -7   7   5      181.34      185.53      3.08 o 
  -6   7   5      658.89      620.33      4.49 o 
  -5   7   5       90.20      105.72      2.24 o 
  -4   7   5      154.12      185.72      2.01 o 
  -3   7   5     1188.76     1135.03      4.72 o 
  -2   7   5      732.64      811.50      3.10 o 
  -1   7   5       37.88       44.39      0.56 o 
   0   7   5       55.48       76.96      0.73 o 
   1   7   5      145.71      174.39      1.22 o 
   2   7   5      167.79      164.62      1.78 o 
   3   7   5       10.66       21.45      0.82 o 
   4   7   5      831.80      798.22      5.08 o 
   5   7   5      232.33      191.08      4.00 o 
   6   7   5        0.00       -0.24      0.89 o 
   7   7   5       27.17       30.72      1.94 o 
   8   7   5       11.73       10.00      1.35 o 
  -9   8   5        2.15        2.59      1.30 o 
  -8   8   5       11.26       13.71      1.49 o 
  -7   8   5       22.78       27.21      1.25 o 
  -6   8   5      107.14      102.45      1.69 o 
  -5   8   5      293.82      304.32      2.52 o 
  -4   8   5      295.10      282.71      2.59 o 
  -3   8   5      220.40      255.16      1.94 o 
  -2   8   5      145.09      135.43      1.14 o 
  -1   8   5        6.40        4.21      0.34 o 
   0   8   5       72.86       87.88      0.94 o 
   1   8   5      119.79      137.81      1.46 o 
   2   8   5       35.68       41.69      0.76 o 
   3   8   5      166.63      152.74      1.73 o 
   4   8   5      114.66      109.14      1.84 o 
   5   8   5       15.16       14.29      2.14 o 
   6   8   5       20.85       22.15      1.54 o 
   7   8   5       61.17       72.08      1.96 o 
   8   8   5        0.39        0.15      0.95 o 
  -9   9   5        1.96        4.58      1.35 o 
  -8   9   5        2.44        0.72      0.79 o 
  -7   9   5       62.12       61.87      1.64 o 
  -6   9   5       38.76       44.36      1.84 o 
  -5   9   5      263.07      269.58      3.70 o 
  -4   9   5      215.15      197.70      1.91 o 
  -3   9   5      169.99      186.70      1.85 o 
  -2   9   5       60.00       67.28      0.96 o 
  -1   9   5      135.71      138.28      1.30 o 
   0   9   5        0.91        0.65      0.39 o 
   1   9   5      145.76      139.24      1.65 o 
   2   9   5      156.57      146.48      2.05 o 
   3   9   5        5.41        7.28      0.74 o 
   4   9   5      505.19      463.44      4.14 o 
   5   9   5        4.49        1.38      0.77 o 
   6   9   5       67.95       66.62      1.94 o 
   7   9   5        0.91       -0.02      0.82 o 
   8   9   5       13.58       13.64      2.10 o 
  -9  10   5        2.78        1.86      1.12 o 
  -8  10   5        0.49        1.99      0.93 o 
  -7  10   5       22.16       28.74      1.34 o 
  -6  10   5      155.56      148.62      2.49 o 
  -5  10   5      283.14      271.98      2.44 o 
  -4  10   5       72.41       77.59      1.18 o 
  -3  10   5      780.07      725.84      5.94 o 
  -2  10   5      179.63      175.57      1.85 o 
  -1  10   5      349.91      355.89      3.32 o 
   0  10   5       19.42       20.16      1.14 o 
   1  10   5        8.38        9.48      0.93 o 
   2  10   5      368.81      382.33      3.06 o 
   3  10   5      270.13      253.70      2.75 o 
   4  10   5      158.70      155.43      5.46 o 
   5  10   5        0.95        0.02      1.11 o 
   6  10   5        1.50        2.30      1.48 o 
   7  10   5        0.68        2.25      1.20 o 
   8  10   5        8.76       15.95      3.22 o 
  -8  11   5       35.19       43.08      2.97 o 
  -7  11   5       47.41       47.00      2.07 o 
  -6  11   5       12.11       12.58      1.00 o 
  -5  11   5      108.61      107.17      3.38 o 
  -4  11   5       14.11       10.66      0.88 o 
  -3  11   5       41.72       43.69      1.09 o 
  -2  11   5       26.31       41.05      0.94 o 
  -1  11   5       16.87       12.68      0.91 o 
   0  11   5       56.67       49.83      1.10 o 
   1  11   5        1.49       -0.33      0.60 o 
   2  11   5       49.61       30.96      1.05 o 
   3  11   5       19.66       24.45      1.17 o 
   4  11   5        0.80        1.75      1.03 o 
   5  11   5        0.14        1.52      1.49 o 
   6  11   5        4.22        5.31      1.44 o 
   7  11   5        4.77        4.99      1.43 o 
  -8  12   5        0.47       -0.86      1.94 o 
  -7  12   5        4.73        5.82      1.12 o 
  -6  12   5        1.05        2.28      1.59 o 
  -5  12   5      144.88      144.65      2.24 o 
  -4  12   5        9.47        5.55      1.87 o 
  -3  12   5        3.55        7.97      0.80 o 
  -2  12   5      312.31      283.58      2.42 o 
  -1  12   5       11.99       11.98      0.93 o 
   0  12   5       84.64       85.73      1.23 o 
   1  12   5        6.36        2.22      0.66 o 
   2  12   5      136.89      110.75      1.79 o 
   3  12   5      119.60      108.67      1.89 o 
   4  12   5      179.60      181.59      3.74 o 
   5  12   5        0.12        1.28      0.83 o 
   6  12   5       54.80       59.96      2.04 o 
   7  12   5       14.37       14.27      1.55 o 
  -8  13   5       28.60       25.43      1.83 o 
  -7  13   5       30.55       40.21      2.44 o 
  -6  13   5        0.05        0.27      0.78 o 
  -5  13   5        0.13        1.15      0.87 o 
  -4  13   5        5.36        1.74      0.76 o 
  -3  13   5       36.09       44.32      1.18 o 
  -2  13   5      151.18      155.90      1.82 o 
  -1  13   5      112.26       85.65      1.40 o 
   0  13   5       46.39       32.99      0.95 o 
   1  13   5      152.37      130.36      2.39 o 
   2  13   5       74.58       73.50      1.56 o 
   3  13   5       51.72       48.98      1.73 o 
   4  13   5       17.92       17.67      3.89 o 
   5  13   5        3.00        2.42      0.92 o 
   6  13   5       28.89       33.26      1.74 o 
   7  13   5       70.45       73.76      3.04 o 
  -7  14   5        4.60        7.67      2.88 o 
  -6  14   5        0.14       -0.10      1.13 o 
  -5  14   5        1.65        1.64      1.53 o 
  -4  14   5        0.14       -0.49      0.85 o 
  -3  14   5      110.97      105.70      1.86 o 
  -2  14   5        1.48        0.89      0.57 o 
  -1  14   5        0.47        1.15      0.85 o 
   0  14   5        2.87        5.02      0.70 o 
   1  14   5       56.50       42.45      1.29 o 
   2  14   5        2.25        1.95      0.94 o 
   3  14   5       10.86       12.39      1.11 o 
   4  14   5        1.55       -1.08      1.08 o 
   5  14   5        1.38        0.85      1.10 o 
   6  14   5        4.00        6.68      1.66 o 
  -7  15   5       20.36       22.81      1.74 o 
  -6  15   5       28.12       20.38      2.14 o 
  -5  15   5       41.31       43.86      1.56 o 
  -4  15   5       12.76        7.05      0.95 o 
  -3  15   5        3.68        4.52      0.89 o 
  -2  15   5        0.02        0.24      0.60 o 
  -1  15   5       38.18       35.88      1.32 o 
   0  15   5        3.17        3.36      0.70 o 
   1  15   5        0.02        0.81      0.73 o 
   2  15   5        7.10        8.85      1.26 o 
   3  15   5       17.84       19.52      1.31 o 
   4  15   5        4.42        3.88      1.01 o 
   5  15   5       36.46       44.50      3.85 o 
   6  15   5       20.81       25.38      2.08 o 
  -6  16   5        0.86        1.23      0.91 o 
  -5  16   5       22.83       32.99      2.39 o 
  -4  16   5        2.35        3.01      1.06 o 
  -3  16   5      121.50      124.76      2.39 o 
  -2  16   5       12.99       12.32      1.11 o 
  -1  16   5        1.61        1.88      1.08 o 
   0  16   5       26.14       29.02      1.27 o 
   1  16   5        0.32       -0.64      0.64 o 
   2  16   5        0.05       -0.62      0.80 o 
   3  16   5       22.16       17.96      1.31 o 
   4  16   5       12.00       15.67      1.46 o 
   5  16   5        1.08        2.77      1.41 o 
  -6  17   5        9.28        9.29      1.27 o 
  -5  17   5       13.23       23.58      1.46 o 
  -4  17   5        0.78       -0.73      0.81 o 
  -3  17   5       53.00       54.82      1.70 o 
  -2  17   5      107.12       92.20      7.06 o 
  -1  17   5        1.91       -0.28      0.74 o 
   0  17   5        0.56        1.78      1.20 o 
   1  17   5       24.11       22.35      1.35 o 
   2  17   5        0.62        0.36      0.82 o 
   3  17   5        0.09        1.87      1.52 o 
   4  17   5       16.79       17.11      1.73 o 
   5  17   5        0.28        1.30      1.08 o 
  -5  18   5       19.70       27.76      1.64 o 
  -4  18   5        3.92        5.80      1.79 o 
  -3  18   5        0.47        3.66      1.76 o 
  -2  18   5        3.29        7.02      1.09 o 
  -1  18   5       16.34       16.98      1.16 o 
   0  18   5        8.31        8.64      1.04 o 
   1  18   5        3.00        3.79      0.98 o 
   2  18   5        7.32        5.05      2.45 o 
   3  18   5        4.75        5.19      1.11 o 
   4  18   5       15.35       17.15      1.50 o 
  -4  19   5        6.65       10.40      1.18 o 
  -3  19   5       18.60       25.86      1.54 o 
  -2  19   5        2.99        2.33      1.24 o 
  -1  19   5        6.88        2.55      1.61 o 
   0  19   5        0.26        1.59      0.91 o 
   1  19   5        0.15        1.17      1.10 o 
   2  19   5        2.99        3.84      1.16 o 
   3  19   5       25.48       26.87      1.86 o 
  -3  20   5       96.46       93.92      3.85 o 
  -2  20   5       63.14       66.55      2.16 o 
  -1  20   5        4.38        3.40      1.15 o 
   0  20   5        9.82        8.95      1.69 o 
   1  20   5       20.49       22.88      2.06 o 
   2  20   5        0.02       -0.06      1.17 o 
 -10   0   6        5.65        8.42      2.98 o 
  -9   0   6        2.44        2.52      2.38 o 
  -8   0   6       47.40       58.27      3.65 o 
  -7   0   6        0.33        3.49      1.38 o 
  -6   0   6     1593.04     1408.58     12.66 o 
  -5   0   6      242.44      205.44      3.11 o 
  -4   0   6       72.20       79.96      1.23 o 
  -3   0   6      502.33      568.62      4.20 o 
  -2   0   6      764.13      788.86      4.85 o 
  -1   0   6        3.67        5.96      0.69 o 
   0   0   6      858.40      877.58      7.54 o 
   1   0   6     1422.19     1445.75     12.41 o 
   2   0   6      301.14      319.38      2.39 o 
   3   0   6      577.98      627.09      5.40 o 
   4   0   6      227.19      237.02      2.74 o 
   5   0   6       14.17       15.88      1.53 o 
   6   0   6        1.35        0.31      1.03 o 
   7   0   6       24.15       24.18      2.82 o 
   8   0   6        0.00        1.24      1.39 o 
 -10   1   6        1.15        1.53      1.88 o 
  -9   1   6        1.89        2.67      1.18 o 
  -8   1   6        5.73        5.34      1.41 o 
  -7   1   6        2.24        1.54      0.85 o 
  -6   1   6      112.87       99.12      1.60 o 
  -5   1   6      187.96      172.50      1.75 o 
  -4   1   6      151.57      198.19      1.62 o 
  -3   1   6      526.19      544.21      2.28 o 
  -2   1   6      946.33      974.02      4.46 o 
  -1   1   6       57.94       76.49      1.01 o 
   0   1   6      338.43      334.65      2.95 o 
   1   1   6      181.51      221.06      2.13 o 
   2   1   6        1.98        5.89      0.35 o 
   3   1   6        7.05        9.58      1.26 o 
   4   1   6       55.59       62.61      2.11 o 
   5   1   6       42.33       45.13      1.45 o 
   6   1   6       13.69       21.09      1.94 o 
   7   1   6        3.47        6.21      1.04 o 
   8   1   6       14.48       16.95      1.37 o 
 -10   2   6       15.01       20.50      1.91 o 
  -9   2   6       39.13       45.12      2.28 o 
  -8   2   6        3.35       -0.30      0.94 o 
  -7   2   6       45.00       32.99      1.34 o 
  -6   2   6      420.64      381.55      3.13 o 
  -5   2   6       36.28       38.20      0.95 o 
  -4   2   6      170.23      167.82      1.43 o 
  -3   2   6      846.52      872.67      3.45 o 
  -2   2   6      894.28      955.04      4.82 o 
  -1   2   6       50.84       47.07      1.02 o 
   0   2   6      608.60      632.70      5.20 o 
   1   2   6       17.30       16.78      0.50 o 
   2   2   6        2.97        4.14      0.39 o 
   3   2   6       18.70       20.28      0.88 o 
   4   2   6       20.90       20.72      0.67 o 
   5   2   6       53.74       62.92      1.22 o 
   6   2   6        5.19        3.52      1.37 o 
   7   2   6       51.00       46.12      1.63 o 
   8   2   6        7.82        6.73      1.09 o 
 -10   3   6       30.46       33.30      2.77 o 
  -9   3   6        0.09       -0.44      1.33 o 
  -8   3   6       61.15       69.17      2.30 o 
  -7   3   6       18.41       18.60      1.23 o 
  -6   3   6      149.69      152.15      3.13 o 
  -5   3   6       74.47       73.68      1.46 o 
  -4   3   6        5.19        0.64      0.34 o 
  -3   3   6        5.26        4.91      0.26 o 
  -2   3   6      203.86      191.18      1.46 o 
  -1   3   6      136.60      146.18      1.65 o 
   0   3   6      120.29       92.40      0.74 o 
   1   3   6     1296.64     1421.53      6.31 o 
   2   3   6        0.13        0.13      0.32 o 
   3   3   6      349.11      352.16      2.54 o 
   4   3   6       80.34       81.46      0.95 o 
   5   3   6       49.32       52.11      1.16 o 
   6   3   6       21.23       28.34      1.33 o 
   7   3   6       14.05       18.51      2.04 o 
   8   3   6        3.20       -1.37      1.62 o 
  -9   4   6       64.91       69.49      2.62 o 
  -8   4   6       38.61       56.73      2.78 o 
  -7   4   6        1.43        0.85      0.76 o 
  -6   4   6      173.58      190.91      2.94 o 
  -5   4   6      178.05      173.58      2.29 o 
  -4   4   6        2.67        2.05      0.43 o 
  -3   4   6      739.55      701.59      3.12 o 
  -2   4   6      222.12      206.54      1.42 o 
  -1   4   6        0.56       -0.18      0.28 o 
   0   4   6       33.53       51.05      0.71 o 
   1   4   6      523.62      582.20      2.66 o 
   2   4   6       81.03       83.15      1.05 o 
   3   4   6       26.73       29.05      0.93 o 
   4   4   6      449.38      466.33      3.10 o 
   5   4   6       72.69       75.77      1.40 o 
   6   4   6       68.01       69.44      1.74 o 
   7   4   6        2.44       -1.52      1.52 o 
   8   4   6        7.09        6.63      1.08 o 
  -9   5   6       10.06        7.61      1.81 o 
  -8   5   6       49.72       59.66      3.54 o 
  -7   5   6       76.68       82.67      4.83 o 
  -6   5   6      240.10      212.62      2.71 o 
  -5   5   6       11.98       12.72      1.22 o 
  -4   5   6       57.32       46.18      1.14 o 
  -3   5   6       25.21       34.36      0.67 o 
  -2   5   6        5.05        3.93      0.32 o 
  -1   5   6      456.06      441.93      2.54 o 
   0   5   6      630.24      734.01      3.96 o 
   1   5   6      527.10      501.41      2.53 o 
   2   5   6       68.93       82.38      1.01 o 
   3   5   6       90.95       86.51      1.29 o 
   4   5   6        0.99        3.00      0.48 o 
   5   5   6      175.01      180.25      2.33 o 
   6   5   6       14.63       18.09      1.27 o 
   7   5   6       36.89       40.62      1.60 o 
   8   5   6        5.47        4.02      1.03 o 
  -9   6   6      128.86      134.90      3.74 o 
  -8   6   6      158.66      141.01      3.19 o 
  -7   6   6        5.26        5.74      0.93 o 
  -6   6   6       66.83       62.19      1.52 o 
  -5   6   6      790.85      736.36      6.88 o 
  -4   6   6       53.66       55.19      1.01 o 
  -3   6   6       18.91       22.12      0.63 o 
  -2   6   6      297.08      275.03      1.46 o 
  -1   6   6       11.83       11.40      0.42 o 
   0   6   6     1454.46     1567.19      7.39 o 
   1   6   6      768.96      767.69      3.70 o 
   2   6   6       69.81       59.55      1.06 o 
   3   6   6       20.22       24.72      0.88 o 
   4   6   6      542.10      512.42      3.52 o 
   5   6   6        6.24        6.33      0.75 o 
   6   6   6      236.92      221.73      3.54 o 
   7   6   6        4.53        1.08      1.36 o 
   8   6   6        0.37       -0.63      2.57 o 
  -9   7   6        4.78        6.21      1.48 o 
  -8   7   6       33.96       34.93      2.58 o 
  -7   7   6      219.97      197.87      2.87 o 
  -6   7   6       56.92       52.02      1.42 o 
  -5   7   6       41.97       48.34      1.27 o 
  -4   7   6       82.17       88.22      1.59 o 
  -3   7   6       75.12       92.51      1.10 o 
  -2   7   6      335.85      334.84      1.98 o 
  -1   7   6      186.05      231.48      1.73 o 
   0   7   6      317.26      283.50      1.93 o 
   1   7   6       93.56      105.09      1.38 o 
   2   7   6        6.24        5.37      1.54 o 
   3   7   6       95.10       86.92      1.55 o 
   4   7   6       73.26       76.15      1.26 o 
   5   7   6       18.51       18.47      0.99 o 
   6   7   6        1.56        2.63      0.98 o 
   7   7   6       25.67       25.59      1.49 o 
   8   7   6       81.06       82.03      2.27 o 
  -9   8   6       37.26       39.99      2.43 o 
  -8   8   6      155.17      161.94      3.46 o 
  -7   8   6       62.65       60.24      1.96 o 
  -6   8   6      115.66      115.20      2.10 o 
  -5   8   6      579.88      522.63      4.04 o 
  -4   8   6      741.80      700.40      4.64 o 
  -3   8   6      221.70      218.87      1.78 o 
  -2   8   6       90.81       78.94      1.09 o 
  -1   8   6      794.24      774.01      3.90 o 
   0   8   6        1.31        1.41      0.48 o 
   1   8   6       96.16       99.89      1.45 o 
   2   8   6      272.48      270.39      2.88 o 
   3   8   6        8.73       12.07      0.92 o 
   4   8   6       94.81       88.96      1.45 o 
   5   8   6       12.27       13.58      1.04 o 
   6   8   6        1.98        1.39      3.16 o 
   7   8   6        5.45        3.63      1.37 o 
   8   8   6        0.15        1.79      1.01 o 
  -9   9   6       33.71       42.21      2.30 o 
  -8   9   6        0.26        3.21      1.16 o 
  -7   9   6        6.30        9.21      1.26 o 
  -6   9   6        0.02        0.63      0.96 o 
  -5   9   6      359.99      343.30      3.18 o 
  -4   9   6       29.01       27.98      1.02 o 
  -3   9   6       12.51       20.36      0.75 o 
  -2   9   6      374.62      362.14      1.97 o 
  -1   9   6        0.29        0.76      0.34 o 
   0   9   6       71.54       59.07      0.88 o 
   1   9   6       21.40       16.55      0.89 o 
   2   9   6        4.59        6.14      0.95 o 
   3   9   6      495.90      495.03      5.36 o 
   4   9   6      244.35      231.63      2.50 o 
   5   9   6       79.14       68.40      1.67 o 
   6   9   6        0.80       -0.42      0.78 o 
   7   9   6       35.10       43.78      2.04 o 
  -8  10   6       37.84       44.20      2.00 o 
  -7  10   6        0.62        0.66      0.96 o 
  -6  10   6        1.36       -0.41      0.86 o 
  -5  10   6       82.14       82.71      3.20 o 
  -4  10   6       14.70        8.85      0.82 o 
  -3  10   6      378.73      355.26      2.75 o 
  -2  10   6       39.85       62.35      1.14 o 
  -1  10   6      246.93      248.04      2.38 o 
   0  10   6       27.00       23.43      0.88 o 
   1  10   6        0.13       -0.25      0.57 o 
   2  10   6        4.52        2.04      0.91 o 
   3  10   6       20.00       18.16      1.17 o 
   4  10   6      116.82      111.85      2.35 o 
   5  10   6        6.40        2.78      0.94 o 
   6  10   6       21.23       24.23      2.43 o 
   7  10   6        2.68        0.56      1.33 o 
  -8  11   6        0.99        2.37      1.40 o 
  -7  11   6        0.14       -0.41      1.26 o 
  -6  11   6        6.83       10.85      1.36 o 
  -5  11   6        3.39        3.26      1.52 o 
  -4  11   6        4.14        6.89      0.90 o 
  -3  11   6      136.48      106.83      1.45 o 
  -2  11   6      111.76      111.25      1.49 o 
  -1  11   6       80.76       71.63      1.37 o 
   0  11   6      162.71      146.97      2.76 o 
   1  11   6      106.94       86.57      2.08 o 
   2  11   6      154.51      138.68      2.39 o 
   3  11   6       75.48       75.34      2.59 o 
   4  11   6       16.02       16.29      0.92 o 
   5  11   6       16.01       19.80      1.20 o 
   6  11   6        6.18       12.41      3.30 o 
   7  11   6       31.84       40.32      2.73 o 
  -8  12   6       35.18       52.42      3.59 o 
  -7  12   6        2.16        3.19      1.40 o 
  -6  12   6       97.67       88.16      3.66 o 
  -5  12   6        1.78        1.98      0.96 o 
  -4  12   6       14.03        8.56      2.29 o 
  -3  12   6      280.48      302.58      3.51 o 
  -2  12   6       69.48       69.17      1.62 o 
  -1  12   6       32.34       28.50      1.25 o 
   0  12   6       18.67       18.52      0.85 o 
   1  12   6      124.20      125.87      2.81 o 
   2  12   6        5.60        3.97      0.87 o 
   3  12   6        9.42        6.28      1.39 o 
   4  12   6        0.37        1.81      1.20 o 
   5  12   6       29.67       29.06      1.34 o 
   6  12   6        3.65        2.75      1.56 o 
  -7  13   6       11.81       18.43      3.07 o 
  -6  13   6       13.81       17.83      2.52 o 
  -5  13   6       15.56       13.17      1.48 o 
  -4  13   6        6.85        3.93      0.88 o 
  -3  13   6       19.31       18.56      0.99 o 
  -2  13   6       11.36       10.55      1.13 o 
  -1  13   6        1.48        1.00      0.82 o 
   0  13   6       17.31       14.36      0.91 o 
   1  13   6      207.82      177.84      2.83 o 
   2  13   6        1.33        0.71      0.77 o 
   3  13   6       97.00       93.82      3.22 o 
   4  13   6       62.09       57.26      3.67 o 
   5  13   6        7.75        6.53      0.98 o 
   6  13   6        5.85        8.02      3.01 o 
  -7  14   6        1.82       -0.29      2.60 o 
  -6  14   6       20.34       26.05      2.14 o 
  -5  14   6       10.55        7.28      1.57 o 
  -4  14   6       57.02       66.13      1.85 o 
  -3  14   6      315.74      315.95      3.40 o 
  -2  14   6       29.24       39.50      3.27 o 
  -1  14   6       33.10       25.50      1.90 o 
   0  14   6      103.22       90.00      2.36 o 
   1  14   6       61.37       47.73      1.68 o 
   2  14   6       21.85       22.62      1.52 o 
   4  14   6       33.81       27.78      2.05 o 
   5  14   6       12.62       14.68      1.42 o 
   6  14   6        1.50        0.79      0.94 o 
  -6  15   6        8.60       16.95      1.97 o 
  -5  15   6       19.37       19.81      2.03 o 
  -4  15   6       73.93       62.28      2.39 o 
  -3  15   6       25.41       27.27      1.39 o 
  -2  15   6        0.03        0.36      0.78 o 
  -1  15   6        2.11       -0.55      0.95 o 
   0  15   6       66.64       51.60      1.64 o 
   1  15   6       15.76       13.49      1.21 o 
   2  15   6       54.58       68.37      2.38 o 
   3  15   6        0.50       -0.60      1.05 o 
   4  15   6       27.94       37.30      2.24 o 
   5  15   6        0.03       -2.28      2.60 o 
  -6  16   6      100.12      108.86      3.75 o 
  -5  16   6       35.76       49.42      2.90 o 
  -4  16   6        0.14        1.21      1.18 o 
  -3  16   6       46.56       53.28      2.77 o 
  -2  16   6        3.45        2.86      1.30 o 
  -1  16   6        4.63        6.01      0.93 o 
   0  16   6        0.22       -0.01      0.98 o 
   1  16   6       17.37       13.78      2.05 o 
   2  16   6       10.76       12.42      1.52 o 
   3  16   6        4.63        0.82      1.44 o 
   4  16   6        3.63        3.14      1.48 o 
   5  16   6       10.12        9.72      2.24 o 
  -5  17   6        1.61        1.47      1.35 o 
  -4  17   6        4.45        6.77      1.36 o 
  -3  17   6       11.24       15.77      1.71 o 
  -2  17   6        1.10        1.80      1.63 o 
  -1  17   6        6.82        7.54      1.53 o 
   0  17   6       28.50       41.55      3.18 o 
   1  17   6        2.48        6.17      1.14 o 
   2  17   6        0.41        0.25      1.49 o 
   3  17   6        0.66       -0.63      1.89 o 
   4  17   6        1.25       -1.13      1.13 o 
  -4  18   6       33.10       41.35      3.47 o 
  -3  18   6       42.00       44.29      2.67 o 
  -2  18   6       44.89       52.79      2.18 o 
  -1  18   6        0.44        0.25      1.09 o 
   0  18   6       34.95       33.42      1.90 o 
   1  18   6       53.27       48.65      2.53 o 
   2  18   6        0.44        0.08      1.17 o 
   3  18   6        0.38       -1.08      1.20 o 
  -3  19   6        4.16        7.88      2.88 o 
  -2  19   6       21.95       24.98      4.10 o 
   0  19   6       10.59       11.30      1.67 o 
   1  19   6       15.65       16.75      2.01 o 
   2  19   6       10.23       11.34      1.70 o 
  -1  20   6       71.37       81.82      3.01 o 
   0  20   6       51.61       61.04      2.85 o 
  -9   1   7       21.21       21.35      1.76 o 
  -8   1   7        6.82        8.42      1.29 o 
  -7   1   7      316.87      310.69      3.67 o 
  -6   1   7      359.54      344.39      3.12 o 
  -5   1   7      340.96      308.77      2.61 o 
  -4   1   7       56.22       50.08      0.77 o 
  -3   1   7      638.23      734.58      3.71 o 
  -2   1   7      871.13      896.90      4.63 o 
  -1   1   7      442.61      437.34      3.51 o 
   0   1   7      165.52      159.03      1.69 o 
   1   1   7       97.43       98.03      1.17 o 
   2   1   7      178.59      186.44      1.90 o 
   3   1   7       82.55       97.65      1.69 o 
   4   1   7       17.37       15.21      1.07 o 
   5   1   7       20.26       20.15      0.90 o 
   6   1   7       36.75       38.59      1.23 o 
   7   1   7       14.47       20.47      1.20 o 
   8   1   7       35.15       36.99      2.46 o 
  -9   2   7        6.40        3.21      1.46 o 
  -8   2   7       47.41       42.86      2.05 o 
  -7   2   7        4.37        2.97      0.87 o 
  -6   2   7      190.33      183.08      2.77 o 
  -5   2   7      287.21      302.50      2.40 o 
  -4   2   7        0.01        0.52      0.36 o 
  -3   2   7       10.56       18.77      0.83 o 
  -2   2   7        0.10        0.49      0.45 o 
  -1   2   7      874.44      853.18      5.33 o 
   0   2   7        0.73        0.92      0.62 o 
   1   2   7       82.62       74.33      1.17 o 
   2   2   7        0.16        0.70      0.53 o 
   3   2   7       19.77       24.38      0.97 o 
   4   2   7       27.47       17.83      1.22 o 
   5   2   7       31.08       29.01      1.13 o 
   6   2   7       48.47       51.65      1.36 o 
   7   2   7        1.88        4.30      0.87 o 
   8   2   7        1.30        0.65      0.91 o 
  -9   3   7        0.12        1.36      1.35 o 
  -8   3   7        8.41        4.22      1.16 o 
  -7   3   7       15.82       19.55      1.20 o 
  -6   3   7       18.77       21.50      1.38 o 
  -5   3   7       30.00       27.24      0.94 o 
  -4   3   7      128.65      128.77      1.27 o 
  -3   3   7      468.54      489.39      2.66 o 
  -2   3   7       11.66       12.27      0.42 o 
  -1   3   7      116.49      100.15      1.23 o 
   0   3   7        0.01        2.09      0.34 o 
   1   3   7        3.06        6.08      0.53 o 
   2   3   7      177.55      172.72      1.51 o 
   3   3   7       47.84       48.02      1.14 o 
   4   3   7      132.28      152.33      2.52 o 
   5   3   7       82.59       78.29      3.60 o 
   6   3   7       39.51       35.96      2.31 o 
   7   3   7        6.24        5.60      1.57 o 
   8   3   7       14.94       15.72      1.51 o 
  -9   4   7      159.09      177.18      3.82 o 
  -8   4   7       55.79       47.08      4.13 o 
  -7   4   7       23.74       24.28      1.98 o 
  -6   4   7        7.77        6.11      0.82 o 
  -5   4   7       28.43       37.16      1.07 o 
  -4   4   7       52.26       55.28      0.98 o 
  -3   4   7      152.62      161.52      1.81 o 
  -2   4   7      140.31      146.06      1.16 o 
  -1   4   7       31.00       20.25      0.69 o 
   0   4   7      534.21      540.06      3.18 o 
   1   4   7     1034.02     1122.91      5.63 o 
   2   4   7        2.54        4.46      0.57 o 
   3   4   7      192.66      175.99      2.27 o 
   4   4   7      384.18      362.90      3.24 o 
   5   4   7      123.55      112.93      2.63 o 
   6   4   7        9.33       10.87      1.53 o 
   7   4   7        1.02        1.98      0.79 o 
   8   4   7        1.02        3.63      1.76 o 
  -9   5   7       34.35       39.51      2.22 o 
  -8   5   7        4.54        7.39      1.26 o 
  -7   5   7       36.23       33.58      4.51 o 
  -6   5   7       19.43       17.64      0.99 o 
  -5   5   7      681.68      680.33      5.04 o 
  -4   5   7        0.85        0.25      0.42 o 
  -3   5   7      134.44      132.22      1.15 o 
  -2   5   7        1.08        2.95      0.45 o 
  -1   5   7      177.62      164.06      1.54 o 
   0   5   7      711.35      780.65      6.35 o 
   1   5   7      666.31      675.24      3.60 o 
   2   5   7       36.24       43.06      1.09 o 
   3   5   7       23.83       24.00      1.65 o 
   4   5   7      149.73      149.70      2.82 o 
   5   5   7       25.34       26.52      3.97 o 
   6   5   7        7.10        7.40      1.17 o 
   7   5   7        7.46       11.37      1.26 o 
   8   5   7        5.24        5.66      2.38 o 
  -9   6   7       61.57       76.10      2.80 o 
  -8   6   7        8.82       10.44      1.57 o 
  -7   6   7        6.85        4.34      1.01 o 
  -6   6   7      190.32      163.88      2.79 o 
  -5   6   7       98.46      111.38      2.14 o 
  -4   6   7      128.20      102.46      1.41 o 
  -3   6   7       48.04       45.52      0.94 o 
  -2   6   7       21.79       25.85      0.66 o 
  -1   6   7       12.21        6.60      0.78 o 
   0   6   7      203.55      195.99      1.85 o 
   1   6   7       12.38       14.50      0.79 o 
   2   6   7        0.67        0.15      0.67 o 
   3   6   7       23.65       31.32      1.15 o 
   4   6   7      418.63      397.58      3.68 o 
   5   6   7        6.10        5.01      1.22 o 
   6   6   7        6.56        5.41      1.10 o 
   7   6   7       23.39       26.34      4.60 o 
  -9   7   7       16.36       12.10      2.77 o 
  -8   7   7       14.70       17.07      1.85 o 
  -7   7   7       63.46       52.95      2.63 o 
  -6   7   7        5.38       11.33      1.05 o 
  -5   7   7      228.90      231.74      2.66 o 
  -4   7   7       84.77       89.51      1.42 o 
  -3   7   7      215.40      206.29      1.70 o 
  -2   7   7       71.74       78.65      1.19 o 
  -1   7   7       27.35       27.43      0.98 o 
   0   7   7      197.21      185.32      2.10 o 
   1   7   7       45.21       48.95      0.93 o 
   2   7   7      317.21      321.59      3.01 o 
   3   7   7      203.80      211.83      2.24 o 
   4   7   7      546.78      509.22      4.63 o 
   5   7   7       74.45       83.83      1.99 o 
   6   7   7        0.13       -1.03      1.03 o 
   7   7   7        1.19        1.43      1.56 o 
  -9   8   7        0.63        0.07      1.18 o 
  -8   8   7        5.04        6.19      1.29 o 
  -7   8   7       27.33       27.95      1.54 o 
  -6   8   7       52.66       61.84      1.54 o 
  -5   8   7      188.10      170.35      2.16 o 
  -4   8   7      137.70      136.35      1.79 o 
  -3   8   7      146.19      141.87      1.67 o 
  -2   8   7       10.75       13.99      0.63 o 
  -1   8   7       56.70       66.28      2.11 o 
   0   8   7      454.32      407.38      4.23 o 
   1   8   7     1107.70     1186.52      9.78 o 
   2   8   7       60.68       49.36      1.25 o 
   3   8   7        8.50        3.38      0.77 o 
   4   8   7       12.22       18.19      1.17 o 
   5   8   7       31.15       34.63      1.54 o 
   6   8   7        0.01        1.55      1.09 o 
   7   8   7        7.19        5.32      1.32 o 
  -8   9   7       31.44       43.19      3.55 o 
  -7   9   7       58.32       61.90      1.85 o 
  -6   9   7       78.85       74.36      2.61 o 
  -5   9   7       79.59       71.45      1.60 o 
  -4   9   7       89.93       69.64      1.37 o 
  -3   9   7       92.16      100.89      1.51 o 
  -2   9   7      251.97      215.25      2.99 o 
  -1   9   7       19.00       24.05      0.86 o 
   0   9   7      286.88      263.11      2.01 o 
   1   9   7      326.74      334.94      2.94 o 
   2   9   7       24.29       14.84      1.32 o 
   3   9   7       14.52       15.45      2.27 o 
   4   9   7      151.70      154.67      2.63 o 
   5   9   7        0.33        1.54      1.88 o 
   6   9   7       28.84       29.77      1.85 o 
   7   9   7        0.65       -0.65      1.70 o 
  -8  10   7       34.16       29.75      1.93 o 
  -7  10   7        0.00        1.48      1.06 o 
  -6  10   7      210.90      211.93      3.25 o 
  -5  10   7       71.98       72.20      1.72 o 
  -4  10   7        0.00        2.20      0.67 o 
  -3  10   7      279.54      266.53      3.43 o 
  -2  10   7       69.48       70.53      1.19 o 
  -1  10   7      190.49      190.33      3.40 o 
   0  10   7      288.66      239.65      2.88 o 
   1  10   7      230.89      229.32      4.93 o 
   2  10   7       56.40       51.02      1.43 o 
   3  10   7       43.75       49.63      1.55 o 
   4  10   7       47.90       46.70      1.76 o 
   5  10   7       17.63       16.41      3.20 o 
   6  10   7        0.13        0.48      1.06 o 
   7  10   7        0.03        1.81      1.37 o 
  -8  11   7        3.07        2.62      1.36 o 
  -7  11   7       45.77       41.07      2.08 o 
  -6  11   7       49.42       52.98      2.70 o 
  -5  11   7        1.86       -0.16      0.91 o 
  -4  11   7        0.03       -0.54      0.69 o 
  -3  11   7        0.01       -0.22      0.48 o 
  -2  11   7       53.28       45.03      1.17 o 
  -1  11   7       30.41       40.19      1.16 o 
   0  11   7       11.94       10.37      1.25 o 
   1  11   7       46.21       57.36      2.23 o 
   2  11   7        0.01       -0.74      0.74 o 
   3  11   7       29.29       25.70      1.94 o 
   4  11   7        0.05        1.44      1.01 o 
   5  11   7        0.69        0.36      1.03 o 
   6  11   7        2.18        0.98      1.17 o 
  -7  12   7       13.26       13.68      2.24 o 
  -6  12   7       17.52       12.05      1.38 o 
  -5  12   7       87.53       88.43      2.89 o 
  -4  12   7       89.36       75.27      2.35 o 
  -3  12   7       26.82       36.75      1.27 o 
  -2  12   7      115.47      113.44      1.76 o 
  -1  12   7       52.69       49.28      1.69 o 
   0  12   7       58.81       57.67      1.32 o 
   1  12   7      122.24      108.51      2.90 o 
   2  12   7        3.22        2.07      0.86 o 
   3  12   7        8.41        6.89      1.38 o 
   4  12   7        2.03        1.56      1.10 o 
   5  12   7        0.66       -1.26      1.26 o 
   6  12   7        2.38       12.23      2.49 o 
  -7  13   7       73.53       83.76      3.58 o 
  -6  13   7      115.24      120.20      3.87 o 
  -5  13   7      102.39      113.69      2.68 o 
  -4  13   7        9.47       10.05      1.24 o 
  -3  13   7      156.65      169.10      2.31 o 
  -2  13   7        5.78        4.76      0.97 o 
  -1  13   7        4.74        7.78      0.96 o 
   0  13   7       61.72       49.93      1.31 o 
   1  13   7       18.95       14.58      1.20 o 
   2  13   7        3.46        0.28      0.97 o 
   3  13   7        2.87        6.43      1.57 o 
   4  13   7        0.06        2.02      1.04 o 
   5  13   7        8.57        9.69      3.50 o 
  -7  14   7        1.53       -0.34      2.20 o 
  -6  14   7       19.78       17.29      1.85 o 
  -5  14   7        3.04        9.12      4.11 o 
  -4  14   7        3.62        1.59      1.31 o 
  -3  14   7       55.94       53.02      2.29 o 
  -2  14   7        0.12        3.81      1.02 o 
  -1  14   7        1.56        0.49      0.67 o 
   0  14   7       42.23       38.32      1.79 o 
   1  14   7       24.93       23.53      1.94 o 
   2  14   7        1.18        2.92      2.36 o 
   3  14   7        0.83        0.73      0.98 o 
   4  14   7       14.85       23.36      1.79 o 
   5  14   7        0.72        5.43      5.30 o 
  -6  15   7       35.36       41.97      3.07 o 
  -5  15   7       32.99       32.09      2.78 o 
  -4  15   7       19.14       26.46      1.44 o 
  -3  15   7       23.18       27.34      1.38 o 
  -2  15   7       17.40       16.47      1.70 o 
  -1  15   7       43.81       42.20      1.45 o 
   0  15   7       17.62       10.06      1.20 o 
   1  15   7       15.20       21.04      1.25 o 
   2  15   7        1.53        0.61      0.89 o 
   3  15   7        5.56       11.90      1.47 o 
   4  15   7        1.85        5.78      1.89 o 
  -5  16   7        9.09       12.06      1.53 o 
  -4  16   7        0.43        5.17      2.24 o 
  -3  16   7       39.50       32.21      2.28 o 
  -2  16   7       11.26       15.74      1.20 o 
  -1  16   7        0.15        0.76      0.70 o 
   0  16   7       13.10       18.30      1.21 o 
   1  16   7        3.81        6.28      1.31 o 
   2  16   7        0.55       -1.01      1.03 o 
   3  16   7        4.84        7.09      1.35 o 
   4  16   7       22.94       37.93      2.29 o 
  -5  17   7        0.00        4.12      1.35 o 
  -4  17   7        1.58       -0.05      0.96 o 
  -3  17   7        0.03        1.34      2.12 o 
  -2  17   7        2.51       -1.20      1.20 o 
  -1  17   7        0.17       -0.82      1.08 o 
   0  17   7        6.90        3.49      1.44 o 
   1  17   7        0.53       -0.66      1.83 o 
   2  17   7        5.38        3.60      1.47 o 
   3  17   7        0.94        3.57      1.32 o 
  -4  18   7        8.23        1.47      2.48 o 
  -3  18   7        9.15        9.57      2.91 o 
  -2  18   7       19.79       24.11      1.70 o 
  -1  18   7        0.93        0.19      2.05 o 
   0  18   7        7.09        7.07      1.36 o 
   1  18   7       12.04       21.45      4.25 o 
   2  18   7       17.81       16.23      1.78 o 
  -2  19   7       20.37       25.44      2.82 o 
  -1  19   7       24.45       38.29      2.28 o 
   0  19   7        9.25        9.59      1.97 o 
   1  19   7        3.29        5.72      3.89 o 
  -9   0   8       45.46       69.22      3.87 o 
  -8   0   8       32.74       22.51      1.83 o 
  -7   0   8        7.82       10.56      1.39 o 
  -6   0   8      208.96      204.26      3.53 o 
  -5   0   8        9.14       12.60      1.00 o 
  -4   0   8       18.14       10.66      0.91 o 
  -3   0   8       14.27       23.93      1.43 o 
  -2   0   8      238.60      182.74      3.84 o 
  -1   0   8       25.24       34.36      1.64 o 
   0   0   8        0.47       -0.48      0.61 o 
   1   0   8        9.97       12.40      1.33 o 
   2   0   8      118.65      109.20      1.63 o 
   3   0   8       25.18       20.52      1.37 o 
   4   0   8       43.67       46.59      2.12 o 
   5   0   8       20.07       16.26      3.15 o 
   6   0   8       30.81       41.01      3.97 o 
  -9   1   8       21.88       19.93      2.13 o 
  -8   1   8       57.72       66.44      1.95 o 
  -7   1   8       40.71       45.93      1.54 o 
  -6   1   8      197.87      183.71      2.28 o 
  -5   1   8       76.99       65.84      1.12 o 
  -4   1   8        1.24        1.05      0.34 o 
  -3   1   8       42.97       54.65      1.02 o 
  -2   1   8      151.63      158.48      2.00 o 
  -1   1   8       85.88       89.11      1.44 o 
   0   1   8       35.41       32.56      0.79 o 
   1   1   8       11.46       12.52      0.74 o 
   2   1   8        0.21       -0.51      0.51 o 
   3   1   8       37.32       35.57      1.12 o 
   4   1   8       43.79       47.20      1.54 o 
   5   1   8        0.36        1.97      0.95 o 
   6   1   8        0.92        0.38      2.09 o 
   7   1   8       29.14       27.42      2.60 o 
  -9   2   8        3.05        3.49      1.84 o 
  -8   2   8       11.60        6.73      2.44 o 
  -7   2   8       35.11       38.59      1.51 o 
  -6   2   8      113.12      106.37      1.84 o 
  -5   2   8       51.51       47.24      1.13 o 
  -4   2   8       26.04       34.81      0.70 o 
  -3   2   8        0.03        0.39      0.36 o 
  -2   2   8       19.29       14.62      0.81 o 
  -1   2   8        1.95        1.88      0.60 o 
   0   2   8      167.05      197.65      2.20 o 
   1   2   8      575.97      570.37      4.15 o 
   2   2   8      172.36      181.61      1.82 o 
   3   2   8       61.11       56.52      1.30 o 
   4   2   8        2.97        4.68      1.23 o 
   5   2   8      126.36      113.77      4.02 o 
   6   2   8        0.82       -0.17      1.31 o 
   7   2   8        5.80        9.86      2.05 o 
  -9   3   8       63.78       64.38      2.56 o 
  -8   3   8      170.75      164.60      5.48 o 
  -7   3   8        0.47        0.28      0.82 o 
  -6   3   8      103.19      100.34      1.72 o 
  -5   3   8      422.58      380.80      3.01 o 
  -4   3   8       51.25       44.29      1.19 o 
  -3   3   8       76.00       79.91      0.92 o 
  -2   3   8       22.34       16.85      0.71 o 
  -1   3   8        7.70        7.62      0.65 o 
   0   3   8        4.21        6.29      0.43 o 
   1   3   8       42.82       36.99      1.51 o 
   2   3   8        6.14        7.31      0.57 o 
   3   3   8        9.63       13.00      1.09 o 
   4   3   8       38.12       33.93      1.66 o 
   5   3   8        0.16        1.94      1.28 o 
   6   3   8        4.46        9.98      1.83 o 
   7   3   8       41.29       37.65      3.01 o 
  -9   4   8        0.08       -0.53      1.23 o 
  -8   4   8       65.44       68.90      2.07 o 
  -7   4   8        5.41        3.25      0.97 o 
  -6   4   8       33.01       40.73      1.54 o 
  -5   4   8       48.39       44.58      1.20 o 
  -4   4   8      162.82      164.35      1.48 o 
  -3   4   8      270.31      262.32      1.94 o 
  -2   4   8      524.45      541.14      5.33 o 
  -1   4   8      163.08      198.12      1.67 o 
   0   4   8       35.68       31.87      0.90 o 
   1   4   8       13.49       12.35      0.69 o 
   2   4   8        0.32        0.17      0.48 o 
   3   4   8       15.77       16.47      1.00 o 
   4   4   8        0.00       -0.17      0.91 o 
   5   4   8       17.02       11.67      1.20 o 
   6   4   8        3.43        1.98      1.77 o 
   7   4   8        3.86        0.33      1.65 o 
  -9   5   8       55.94       76.38      2.77 o 
  -8   5   8       23.42       21.47      1.46 o 
  -7   5   8        1.36        0.18      0.93 o 
  -6   5   8        1.86        7.14      0.85 o 
  -5   5   8      168.57      146.84      1.98 o 
  -4   5   8      517.38      487.93      4.35 o 
  -3   5   8      132.65      148.77      1.62 o 
  -2   5   8       67.47       59.45      1.43 o 
  -1   5   8       24.12       29.42      1.45 o 
   0   5   8       34.67       44.29      1.08 o 
   1   5   8        0.12        1.23      0.60 o 
   2   5   8       25.79       30.03      0.91 o 
   3   5   8       35.48       40.96      1.34 o 
   4   5   8       60.89       47.46      1.68 o 
   5   5   8        1.53       -0.69      0.96 o 
   6   5   8       49.19       59.14      3.13 o 
   7   5   8       29.87       36.16      2.98 o 
  -9   6   8       20.46       19.01      8.05 o 
  -8   6   8       31.30       41.17      2.65 o 
  -7   6   8        0.01       -0.78      0.78 o 
  -6   6   8      229.66      228.60      3.33 o 
  -5   6   8       62.85       67.26      1.74 o 
  -4   6   8      425.88      421.26      3.04 o 
  -3   6   8       82.47       70.01      0.92 o 
  -2   6   8      582.71      602.55      4.25 o 
  -1   6   8        2.62        4.04      0.48 o 
   0   6   8      341.56      399.11      3.42 o 
   1   6   8     1092.85     1017.81      6.71 o 
   2   6   8       85.23      108.95      1.71 o 
   3   6   8      489.41      489.76      4.21 o 
   4   6   8      229.91      213.99      3.20 o 
   5   6   8       55.77       56.15      2.25 o 
   6   6   8       43.07       54.52      4.44 o 
   7   6   8       13.05       13.85      1.37 o 
  -8   7   8        0.32       -0.16      1.23 o 
  -7   7   8        0.00        0.92      1.02 o 
  -6   7   8      245.98      260.39      3.03 o 
  -5   7   8       16.48       19.25      0.98 o 
  -4   7   8       50.30       48.99      1.06 o 
  -3   7   8       46.98       41.99      0.83 o 
  -2   7   8        1.88        2.96      0.47 o 
  -1   7   8       50.79       56.45      1.29 o 
   0   7   8       85.03       72.31      1.03 o 
   1   7   8       59.97       64.44      1.44 o 
   2   7   8       98.14       82.93      2.28 o 
   3   7   8        3.36        1.26      0.75 o 
   4   7   8       64.63       58.74      1.83 o 
   5   7   8       19.22       17.19      2.62 o 
   6   7   8        4.68        9.02      1.36 o 
   7   7   8       22.04       24.57      2.50 o 
  -8   8   8       10.61       10.08      1.45 o 
  -7   8   8       10.07       14.58      1.65 o 
  -6   8   8        0.21        1.82      0.93 o 
  -5   8   8       83.33       59.38      1.74 o 
  -4   8   8       17.31       20.54      1.22 o 
  -3   8   8      972.76      894.37      5.36 o 
  -2   8   8      584.27      547.29      6.88 o 
  -1   8   8      263.88      229.14      1.96 o 
   0   8   8      620.40      641.73      4.06 o 
   1   8   8      314.17      292.03      4.49 o 
   2   8   8       96.33       94.12      2.08 o 
   3   8   8        4.88        5.48      0.97 o 
   4   8   8       67.97       61.65      1.89 o 
   5   8   8        3.21        2.14      0.77 o 
   6   8   8        0.03       -0.72      1.20 o 
  -8   9   8      128.87      149.33      4.00 o 
  -7   9   8       22.36       25.14      1.50 o 
  -6   9   8        5.85        7.21      1.08 o 
  -5   9   8        5.95       10.42      0.98 o 
  -4   9   8        3.30        1.25      0.76 o 
  -3   9   8       42.83       43.06      1.00 o 
  -2   9   8       42.30       41.52      1.33 o 
  -1   9   8       21.80       17.38      1.16 o 
   0   9   8      164.89      172.12      1.92 o 
   1   9   8       15.57        9.52      0.91 o 
   2   9   8        2.02        7.16      1.00 o 
   3   9   8        0.02        0.54      1.79 o 
   4   9   8        0.18        0.05      0.76 o 
   5   9   8        0.05       -0.53      0.88 o 
   6   9   8        0.54        3.59      1.12 o 
  -8  10   8        7.86       12.92      2.31 o 
  -7  10   8       47.08       55.99      2.83 o 
  -6  10   8      152.10      137.44      2.37 o 
  -5  10   8       10.37        5.01      1.02 o 
  -4  10   8        6.82        3.20      0.81 o 
  -3  10   8       30.05       27.03      1.40 o 
  -2  10   8       26.89       30.98      1.22 o 
  -1  10   8       28.06       25.34      1.05 o 
   0  10   8       28.39       24.64      1.26 o 
   1  10   8      155.46      142.96      2.35 o 
   2  10   8       30.04       34.75      3.39 o 
   3  10   8       19.31       17.31      1.09 o 
   4  10   8       34.54       31.00      1.54 o 
   5  10   8        2.01        1.02      1.00 o 
   6  10   8       16.23       16.48      1.57 o 
  -7  11   8        2.59        4.69      1.26 o 
  -6  11   8       72.08       72.16      3.50 o 
  -5  11   8       52.37       50.14      2.11 o 
  -4  11   8      108.82      111.96      2.25 o 
  -3  11   8       59.83       55.66      1.53 o 
  -2  11   8       51.32       55.27      1.58 o 
  -1  11   8       76.19       77.80      1.64 o 
   0  11   8        0.65        3.18      0.82 o 
   1  11   8       86.06       65.03      1.72 o 
   2  11   8        9.47        8.13      0.74 o 
   3  11   8        6.37        2.30      0.77 o 
   4  11   8       13.11       15.41      2.36 o 
   5  11   8       14.24       12.34      1.32 o 
   6  11   8        0.04        0.21      1.12 o 
  -7  12   8        4.80        5.94      1.58 o 
  -6  12   8       13.38       11.04      1.57 o 
  -5  12   8        3.24        0.00      1.09 o 
  -4  12   8        2.70        2.18      1.01 o 
  -3  12   8        0.45        2.45      0.99 o 
  -2  12   8        0.02       -0.58      0.66 o 
  -1  12   8        0.47       -0.89      0.89 o 
   0  12   8        5.65        4.63      0.73 o 
   1  12   8        7.42        4.65      0.73 o 
   2  12   8       10.31       14.99      1.12 o 
   3  12   8       12.03       11.05      1.61 o 
   4  12   8        3.36        3.58      4.74 o 
   5  12   8       16.51       27.10      8.03 o 
  -6  13   8        7.20        7.49      2.19 o 
  -5  13   8       20.82       26.02      1.87 o 
  -4  13   8        5.27        3.56      0.96 o 
  -3  13   8       83.27       71.79      2.88 o 
  -2  13   8      111.65      122.28      1.93 o 
  -1  13   8       21.14       22.18      1.18 o 
   0  13   8       55.74       48.07      1.87 o 
   1  13   8       15.69        9.69      1.16 o 
   2  13   8        0.65        1.51      1.00 o 
   3  13   8        2.41        1.44      0.94 o 
   4  13   8        1.78        3.56      1.09 o 
   5  13   8        2.06       -1.42      2.04 o 
  -6  14   8        1.66        2.23      1.76 o 
  -5  14   8       11.82       14.95      2.49 o 
  -4  14   8       16.93       20.34      1.47 o 
  -3  14   8        6.21       13.00      1.28 o 
  -2  14   8        0.48       -0.29      1.01 o 
  -1  14   8       21.16       13.91      1.08 o 
   0  14   8        0.52        0.25      1.03 o 
   1  14   8        7.21        8.75      1.61 o 
   2  14   8        0.49        0.58      0.86 o 
   3  14   8       11.69       18.49      2.67 o 
   4  14   8        0.07        1.56      1.12 o 
  -5  15   8       42.08       58.63      4.41 o 
  -4  15   8        3.84        7.08      1.43 o 
  -3  15   8        4.49        4.70      1.33 o 
  -2  15   8        0.58        0.53      0.75 o 
  -1  15   8        0.02        0.41      0.81 o 
   0  15   8        1.72        3.13      0.99 o 
   1  15   8        0.02        3.07      1.01 o 
   2  15   8       10.98       16.75      1.54 o 
   3  15   8       11.29       12.38      1.47 o 
   4  15   8       28.48       37.79      2.86 o 
  -5  16   8        0.00       -0.04      1.27 o 
  -4  16   8        4.15        4.34      1.36 o 
  -3  16   8        7.04        4.95      1.00 o 
  -2  16   8       41.96       41.41      1.88 o 
  -1  16   8        9.10        9.85      0.96 o 
   0  16   8       18.71       24.96      2.10 o 
   1  16   8       36.60       31.88      2.27 o 
   2  16   8       15.15       13.19      2.24 o 
   3  16   8       15.02       15.48      3.27 o 
  -4  17   8       18.63       25.61      3.28 o 
  -3  17   8       12.17       21.80      1.67 o 
  -2  17   8        0.73        1.52      1.03 o 
  -1  17   8       31.18       45.72      2.32 o 
   0  17   8       13.49       22.31      5.14 o 
   1  17   8       32.27       44.82      4.07 o 
   2  17   8       41.27       52.99      2.63 o 
  -2  18   8        1.81        7.12      2.50 o 
  -1  18   8        0.73       -1.47      1.47 o 
   0  18   8        9.70        2.17      1.76 o 
   1  18   8       29.95       29.52      5.00 o 
  -9   1   9       31.81       47.37      2.65 o 
  -8   1   9       28.48       26.46      1.36 o 
  -7   1   9        6.52        6.37      2.14 o 
  -6   1   9      202.17      202.55      2.43 o 
  -5   1   9       35.18       32.42      0.86 o 
  -4   1   9       39.30       27.87      0.75 o 
  -3   1   9      186.83      192.60      3.01 o 
  -2   1   9        5.01        2.47      0.93 o 
  -1   1   9      170.46      163.12      2.91 o 
   0   1   9      634.87      592.08      7.90 o 
   1   1   9      471.46      448.88      3.26 o 
   2   1   9       16.28       19.05      0.64 o 
   3   1   9      184.96      184.06      2.63 o 
   4   1   9      241.38      217.95      3.12 o 
   5   1   9      112.44      102.55      4.15 o 
   6   1   9       11.52       13.92      4.10 o 
   7   1   9        1.90        6.16      1.93 o 
  -9   2   9        9.75       10.82      1.53 o 
  -8   2   9       42.03       44.11      2.58 o 
  -7   2   9       44.79       51.50      1.64 o 
  -6   2   9        5.24        3.78      0.79 o 
  -5   2   9      130.56      126.12      2.37 o 
  -4   2   9       10.55       12.09      0.55 o 
  -3   2   9       94.57      103.55      1.82 o 
  -2   2   9       14.39        8.06      1.45 o 
  -1   2   9       31.90       40.33      1.60 o 
   0   2   9      195.33      211.57      2.41 o 
   1   2   9      140.85      136.68      1.43 o 
   2   2   9        7.43        8.31      0.60 o 
   3   2   9       43.79       50.38      1.49 o 
   5   2   9       10.88        7.95      1.29 o 
   6   2   9       27.70       33.58      2.63 o 
   7   2   9       12.95       12.03      2.17 o 
  -9   3   9       29.77       42.17      2.36 o 
  -8   3   9        6.71        5.20      1.22 o 
  -7   3   9        8.07        6.62      0.85 o 
  -6   3   9       29.20       23.57      0.99 o 
  -5   3   9        8.25        9.56      0.90 o 
  -4   3   9       99.47       96.75      1.08 o 
  -3   3   9       55.76       52.53      1.17 o 
  -2   3   9       50.23       45.63      1.63 o 
  -1   3   9       11.06       11.38      0.78 o 
   0   3   9      121.75      110.36      1.19 o 
   1   3   9       81.63       85.05      1.20 o 
   2   3   9       65.64       72.43      1.85 o 
   3   3   9       28.42       28.20      1.23 o 
   4   3   9      300.96      306.41      3.80 o 
   5   3   9       32.44       33.79      1.63 o 
   6   3   9       15.45       17.20      3.44 o 
   7   3   9        0.03        1.59      1.57 o 
  -8   4   9       17.94       26.95      1.58 o 
  -7   4   9        1.13        3.69      0.93 o 
  -6   4   9       99.18       83.00      1.63 o 
  -5   4   9      222.19      192.59      2.12 o 
  -4   4   9        0.04        1.18      0.44 o 
  -3   4   9        1.36        3.69      0.57 o 
  -2   4   9       10.50        6.93      0.89 o 
  -1   4   9      164.64      150.51      2.74 o 
   0   4   9       36.07       37.83      1.08 o 
   1   4   9       53.38       67.25      1.13 o 
   2   4   9        0.64        0.60      0.49 o 
   3   4   9       86.93       88.64      1.98 o 
   4   4   9      124.48      111.24      4.32 o 
   5   4   9       25.48       29.06      2.21 o 
   6   4   9       89.13       84.13      3.53 o 
  -8   5   9        0.51        1.39      1.67 o 
  -7   5   9       21.94       25.45      1.20 o 
  -6   5   9        1.78        2.40      0.81 o 
  -5   5   9       85.68       84.64      1.52 o 
  -4   5   9      167.11      152.90      1.89 o 
  -3   5   9      143.56      153.08      2.06 o 
  -2   5   9       17.19       16.29      0.85 o 
  -1   5   9       10.48       14.02      1.20 o 
   0   5   9       29.06       24.07      1.39 o 
   1   5   9        8.13       12.71      0.56 o 
   2   5   9       42.12       37.06      1.00 o 
   3   5   9        9.00        6.00      0.88 o 
   4   5   9        7.16        4.15      0.96 o 
   5   5   9        2.17        4.65      2.86 o 
   6   5   9        0.03       -0.54      2.74 o 
  -8   6   9        1.88        3.76      1.35 o 
  -7   6   9       30.65       29.35      1.35 o 
  -6   6   9        1.74        2.80      0.99 o 
  -5   6   9        0.68        1.58      0.73 o 
  -4   6   9       38.32       30.61      0.85 o 
  -3   6   9       50.65       53.48      1.33 o 
  -2   6   9      476.37      480.03      4.30 o 
  -1   6   9        4.68       10.24      0.89 o 
   0   6   9       14.94       11.80      1.32 o 
   1   6   9       39.79       36.59      1.48 o 
   2   6   9       59.89       57.41      1.43 o 
   3   6   9        9.19        5.81      1.45 o 
   4   6   9        0.88        0.39      0.85 o 
   5   6   9        4.73        3.19      1.19 o 
   6   6   9        0.68       -0.71      1.43 o 
  -8   7   9       21.39       16.91      1.38 o 
  -7   7   9       85.40       88.21      1.95 o 
  -6   7   9       18.73       23.60      1.99 o 
  -5   7   9        0.34       -0.59      0.64 o 
  -4   7   9        8.12       13.59      0.72 o 
  -3   7   9      452.60      446.47      3.07 o 
  -2   7   9        9.20       15.94      1.43 o 
  -1   7   9        1.99       -0.92      0.92 o 
   0   7   9      127.52      102.75      1.35 o 
   1   7   9      274.65      285.32      2.50 o 
   2   7   9      113.83      105.71      2.99 o 
   3   7   9       33.77       35.60      1.70 o 
   4   7   9        0.11       -0.45      0.95 o 
   5   7   9        5.19        2.40      1.51 o 
   6   7   9        0.17        1.75      2.43 o 
  -8   8   9        7.14       10.82      1.26 o 
  -7   8   9        1.71        0.48      1.09 o 
  -6   8   9        3.74        1.34      0.76 o 
  -5   8   9        4.90        9.74      0.87 o 
  -4   8   9       12.00       10.02      0.90 o 
  -3   8   9      145.78      150.89      1.95 o 
  -2   8   9       34.91       31.00      0.91 o 
  -1   8   9       12.87       15.78      0.68 o 
   0   8   9      183.59      174.67      2.10 o 
   1   8   9      344.13      317.93      2.94 o 
   2   8   9       41.75       44.57      1.38 o 
   3   8   9       11.52       12.08      1.34 o 
   4   8   9       23.83       26.50      2.94 o 
   5   8   9       10.69       12.25      1.54 o 
   6   8   9       18.43       18.76      4.96 o 
  -7   9   9       26.33       27.13      1.52 o 
  -6   9   9        6.45        1.07      0.81 o 
  -5   9   9      152.07      166.42      3.14 o 
  -4   9   9        1.51        4.28      0.79 o 
  -3   9   9      106.46      105.30      3.01 o 
  -2   9   9        0.82        0.80      0.57 o 
  -1   9   9       56.75       48.49      1.02 o 
   0   9   9        0.59        1.75      0.68 o 
   1   9   9       56.25       48.01      1.83 o 
   2   9   9        4.11        0.95      0.76 o 
   3   9   9        0.05        0.05      0.82 o 
   4   9   9        9.91        8.85      1.28 o 
   5   9   9        0.63        2.25      1.25 o 
  -7  10   9        0.12       -0.16      0.99 o 
  -6  10   9        0.15        3.43      1.15 o 
  -5  10   9       20.62       24.84      2.29 o 
  -4  10   9        8.43        8.82      0.85 o 
  -3  10   9       88.97       86.62      2.45 o 
  -2  10   9       14.31        9.84      1.38 o 
  -1  10   9       50.53       45.79      1.27 o 
   0  10   9      142.08      123.65      2.27 o 
   1  10   9       24.69       25.04      1.80 o 
   2  10   9        3.09        1.65      0.82 o 
   3  10   9       14.53       18.23      1.41 o 
   4  10   9        1.79        0.83      1.09 o 
   5  10   9        7.95        7.35      1.82 o 
  -7  11   9        0.49        1.86      2.25 o 
  -6  11   9       30.33       40.96      1.89 o 
  -5  11   9        0.27       -0.59      0.96 o 
  -4  11   9        4.42        4.38      0.85 o 
  -3  11   9        1.14        1.23      0.72 o 
  -2  11   9        7.92        6.31      0.91 o 
  -1  11   9       36.33       40.52      2.15 o 
   0  11   9       57.18       52.69      1.45 o 
   1  11   9       82.17       73.71      2.14 o 
   2  11   9       16.70       18.48      2.14 o 
   3  11   9        9.88       17.05      1.50 o 
   4  11   9        0.20       -0.08      1.31 o 
   5  11   9        2.29        8.04      1.97 o 
  -6  12   9       59.93       61.19      2.82 o 
  -5  12   9       60.24       58.32      2.27 o 
  -4  12   9       10.99        9.74      1.43 o 
  -3  12   9       12.41       16.62      2.57 o 
  -2  12   9        0.17        0.10      0.74 o 
  -1  12   9        0.35        1.37      0.69 o 
   0  12   9        6.14        0.13      0.74 o 
   1  12   9       77.00       83.20      1.88 o 
   2  12   9        2.52        1.14      1.14 o 
   3  12   9        2.88        9.29      1.34 o 
   4  12   9       23.09       23.86      3.94 o 
  -6  13   9       76.35       82.93      4.66 o 
  -5  13   9       62.75       71.54      4.54 o 
  -4  13   9        2.53       -0.73      1.01 o 
  -3  13   9        0.05        1.00      1.06 o 
  -2  13   9        1.67        2.26      0.91 o 
  -1  13   9        6.98        4.89      0.86 o 
   0  13   9       36.74       47.49      2.10 o 
   1  13   9       56.40       55.49      2.37 o 
   2  13   9        1.83        0.60      1.04 o 
   3  13   9       14.40       19.66      1.69 o 
   4  13   9       64.25       69.29      3.33 o 
  -5  14   9        0.13        1.24      1.26 o 
  -4  14   9        3.92        1.54      1.20 o 
  -3  14   9       22.05       22.41      1.50 o 
  -2  14   9       27.38       35.45      1.96 o 
  -1  14   9        0.10        2.18      1.68 o 
   0  14   9       37.58       29.51      2.84 o 
   1  14   9       53.07       59.89      3.85 o 
   2  14   9       11.63        9.18      1.43 o 
   3  14   9        0.00       -1.10      1.10 o 
  -5  15   9       20.23       27.55      1.77 o 
  -4  15   9       27.53       29.04      1.96 o 
  -3  15   9       69.81       96.18      5.48 o 
  -2  15   9       26.89       30.42      1.91 o 
  -1  15   9        0.30       -0.08      0.89 o 
   0  15   9       39.99       40.35      2.08 o 
   1  15   9       84.57       97.31      2.82 o 
   2  15   9        4.72        5.07      1.34 o 
   3  15   9        2.88        1.71      1.72 o 
  -4  16   9        1.62        1.48      1.34 o 
  -3  16   9        3.17        1.17      1.20 o 
  -2  16   9       11.61       14.41      1.64 o 
  -1  16   9        8.19       14.93      1.56 o 
   0  16   9        5.44       10.16      1.78 o 
   1  16   9        0.02        1.28      1.16 o 
   2  16   9        0.21        1.44      1.62 o 
  -2  17   9       27.47       39.88      1.92 o 
  -1  17   9        0.68        0.31      1.19 o 
   0  17   9       20.66       20.22      1.82 o 
  -8   0  10      153.46      154.57      3.97 o 
  -7   0  10       63.08       60.91      3.72 o 
  -6   0  10       17.72       15.35      1.26 o 
  -5   0  10        4.82        0.81      0.95 o 
  -4   0  10      205.48      197.23      2.29 o 
  -3   0  10      101.96       97.86      3.73 o 
  -2   0  10      253.42      238.81      5.33 o 
  -1   0  10      112.07      127.55      3.90 o 
   0   0  10       87.29       89.59      5.18 o 
   1   0  10      140.68      132.25      2.37 o 
   2   0  10       27.60       20.68      1.13 o 
   3   0  10      118.83      111.57      2.83 o 
   4   0  10      139.47      143.60      6.66 o 
   5   0  10        1.70        3.12      1.45 o 
   6   0  10        0.15        3.10      2.21 o 
  -8   1  10        1.72        3.61      1.14 o 
  -7   1  10       17.44       18.07      1.04 o 
  -6   1  10       77.11       75.72      1.83 o 
  -5   1  10       39.27       42.90      0.93 o 
  -4   1  10        1.07        0.68      0.41 o 
  -3   1  10       56.03       49.84      2.16 o 
  -2   1  10        3.01        2.06      1.54 o 
  -1   1  10       43.05       54.11      1.96 o 
   0   1  10       70.24       66.01      2.78 o 
   1   1  10       62.05       67.64      1.28 o 
   2   1  10       30.24       32.64      0.90 o 
   3   1  10        8.43       11.14      1.29 o 
   4   1  10        0.04       -0.12      2.01 o 
   5   1  10        0.04        0.17      1.10 o 
   6   1  10        4.37        4.23      1.69 o 
  -8   2  10       41.73       40.64      1.58 o 
  -7   2  10        7.21        6.82      1.32 o 
  -6   2  10        8.13        7.89      0.82 o 
  -5   2  10       84.89       76.66      1.43 o 
  -4   2  10      174.99      168.68      2.81 o 
  -3   2  10      126.18      118.93      2.87 o 
  -2   2  10      237.60      244.72      4.72 o 
  -1   2  10       14.41       14.06      1.45 o 
   0   2  10        0.96        1.10      0.96 o 
   1   2  10       17.07       22.25      0.88 o 
   2   2  10        3.72        3.59      0.73 o 
   3   2  10       17.06       13.10      1.26 o 
   4   2  10       30.22       27.24      1.98 o 
   5   2  10       22.60       22.28      1.48 o 
   6   2  10       24.13       34.53      4.34 o 
  -8   3  10       29.73       23.85      1.34 o 
  -7   3  10       14.84       21.41      1.18 o 
  -6   3  10        0.35       -0.01      0.62 o 
  -5   3  10       38.55       36.47      0.99 o 
  -4   3  10       18.47       25.99      1.21 o 
  -3   3  10       84.90       54.37      1.72 o 
  -2   3  10       92.71       96.99      6.07 o 
  -1   3  10       15.27        6.55      2.81 o 
   0   3  10       60.98       66.89      1.38 o 
   1   3  10      159.49      148.42      2.69 o 
   2   3  10       19.92       26.43      0.99 o 
   3   3  10       15.20       14.94      1.23 o 
   4   3  10        7.46        9.01      3.30 o 
   5   3  10        0.17        2.53      2.02 o 
   6   3  10        8.25        9.65      1.91 o 
  -8   4  10       14.35       10.57      1.14 o 
  -7   4  10        2.05        1.36      0.85 o 
  -6   4  10       64.45       65.97      1.59 o 
  -5   4  10       39.60       39.73      1.23 o 
  -4   4  10        1.04        0.49      0.57 o 
  -3   4  10       29.25       26.61      1.01 o 
  -2   4  10      110.87      122.23      1.52 o 
  -1   4  10       95.37       97.59      2.06 o 
   0   4  10        2.93        1.37      0.57 o 
   1   4  10        6.22        9.59      1.01 o 
   2   4  10        6.47        6.95      0.63 o 
   3   4  10       28.56       25.03      1.63 o 
   4   4  10       36.43       41.83      1.96 o 
   5   4  10       28.61       27.93      2.46 o 
   6   4  10        1.16        0.37      1.57 o 
  -8   5  10       20.32       17.35      3.23 o 
  -7   5  10       31.68       42.57      1.57 o 
  -6   5  10        4.05        4.58      0.74 o 
  -5   5  10        9.89       16.24      0.93 o 
  -4   5  10       88.21       94.37      1.34 o 
  -3   5  10      501.71      444.02      6.75 o 
  -2   5  10      457.17      441.52      7.14 o 
  -1   5  10       19.66       14.60      1.06 o 
   0   5  10      106.61      121.55      2.88 o 
   1   5  10      204.70      168.19      3.00 o 
   2   5  10      120.57      128.60      3.53 o 
   3   5  10        5.46        9.62      0.91 o 
   4   5  10        0.68       -0.78      0.78 o 
   5   5  10        0.93        1.44      1.11 o 
   6   5  10        0.79       -0.20      1.67 o 
  -8   6  10        9.70       15.80      1.90 o 
  -7   6  10        4.14        3.75      0.89 o 
  -6   6  10      153.52      145.37      2.33 o 
  -5   6  10       11.27       14.06      0.93 o 
  -4   6  10       66.28       71.17      1.31 o 
  -3   6  10       91.22       89.35      2.09 o 
  -2   6  10        0.00        0.24      1.30 o 
  -1   6  10       14.53       15.09      1.15 o 
   0   6  10       24.06       25.61      1.62 o 
   1   6  10       66.56       71.36      1.53 o 
   2   6  10        2.09        0.87      0.67 o 
   3   6  10        0.43        0.33      0.73 o 
   4   6  10       12.46       13.67      1.43 o 
   5   6  10        3.91        2.75      1.33 o 
  -7   7  10        2.56        8.40      1.07 o 
  -6   7  10        5.06        9.56      0.96 o 
  -5   7  10        2.59        1.04      0.63 o 
  -4   7  10       60.91       59.71      1.48 o 
  -3   7  10       76.93       70.78      1.24 o 
  -2   7  10        0.32       -0.30      0.76 o 
  -1   7  10       60.16       54.57      1.98 o 
   0   7  10        0.13       -0.52      0.58 o 
   1   7  10      130.16      113.28      1.49 o 
   2   7  10        5.28        2.95      0.72 o 
   3   7  10       12.83       10.82      1.09 o 
   4   7  10        2.71        2.82      0.96 o 
   5   7  10        0.01        1.69      1.41 o 
  -7   8  10        1.29       -0.18      0.87 o 
  -6   8  10        0.11        1.01      1.03 o 
  -5   8  10        4.26        7.18      0.81 o 
  -4   8  10        1.99        2.59      0.69 o 
  -3   8  10       20.05       17.68      1.53 o 
  -2   8  10       36.25       43.61      1.28 o 
  -1   8  10      138.80      141.11      1.84 o 
   0   8  10       79.02       66.51      1.28 o 
   1   8  10        1.06       -0.01      0.61 o 
   2   8  10        0.26       -0.20      0.65 o 
   3   8  10       57.72       51.55      1.67 o 
   4   8  10       37.50       40.89      3.58 o 
   5   8  10        0.63       -0.27      1.40 o 
  -7   9  10       21.16       20.64      1.41 o 
  -6   9  10       31.98       39.67      1.43 o 
  -5   9  10        3.23        3.32      1.09 o 
  -4   9  10        2.75        3.43      0.68 o 
  -3   9  10       14.36       13.52      1.18 o 
  -2   9  10       15.62       17.01      0.85 o 
  -1   9  10        0.01       -0.07      0.67 o 
   0   9  10      132.11      129.68      1.62 o 
   1   9  10       62.17       63.30      1.73 o 
   2   9  10       29.83       36.77      1.44 o 
   3   9  10        1.87        1.72      1.21 o 
   4   9  10        3.23        6.94      2.47 o 
   5   9  10        2.75        1.72      1.27 o 
  -7  10  10       27.27       23.33      2.06 o 
  -6  10  10       59.88       58.69      2.05 o 
  -5  10  10       21.59       29.95      1.33 o 
  -4  10  10       30.50       40.30      1.62 o 
  -3  10  10       22.36       18.98      1.49 o 
  -2  10  10        1.26        1.58      0.77 o 
  -1  10  10        0.28        0.55      0.90 o 
   0  10  10       34.85       28.18      1.75 o 
   1  10  10       44.18       51.33      1.43 o 
   2  10  10       19.50       12.16      1.06 o 
   3  10  10        0.61        0.96      1.02 o 
   4  10  10        2.84        2.34      1.20 o 
  -6  11  10        2.04        1.50      1.33 o 
  -5  11  10        0.04       -0.51      0.74 o 
  -4  11  10        0.53       -0.24      0.81 o 
  -3  11  10        0.10       -0.71      0.71 o 
  -2  11  10       25.54       27.16      1.69 o 
  -1  11  10        0.31       -0.29      0.63 o 
   0  11  10        1.68        4.32      1.54 o 
   1  11  10        0.63        1.86      0.87 o 
   2  11  10        0.04        0.65      0.91 o 
   3  11  10        1.76        1.37      1.23 o 
   4  11  10        0.77        6.01      1.62 o 
  -6  12  10        1.49        5.54      1.37 o 
  -5  12  10        5.46        6.04      1.22 o 
  -4  12  10        6.38       11.97      1.15 o 
  -3  12  10        5.89        6.23      2.02 o 
  -2  12  10        1.69        2.41      1.63 o 
  -1  12  10        0.61        0.33      0.74 o 
   0  12  10       27.66       31.74      1.71 o 
   1  12  10       42.94       45.63      2.02 o 
   2  12  10        0.90        2.79      1.36 o 
   3  12  10        1.66        0.00      1.05 o 
  -5  13  10       13.16       20.75      1.74 o 
  -4  13  10        0.03        0.87      1.36 o 
  -3  13  10        0.27       -0.63      1.10 o 
  -2  13  10        0.65        1.81      1.03 o 
  -1  13  10        0.02        1.02      0.85 o 
   0  13  10       16.16       16.61      1.44 o 
   1  13  10        2.32        1.92      1.44 o 
   2  13  10        0.01       -0.48      1.04 o 
   3  13  10        6.37        8.16      1.58 o 
  -4  14  10       15.79       23.53      2.40 o 
  -3  14  10       40.22       49.07      2.08 o 
  -2  14  10       41.15       46.09      1.98 o 
  -1  14  10       11.53       14.61      1.43 o 
   0  14  10       24.50       23.55      1.63 o 
   1  14  10       46.80       55.16      2.38 o 
   2  14  10       14.57       10.62      1.97 o 
  -3  15  10        0.08       -0.44      1.06 o 
  -2  15  10        1.97        5.09      1.26 o 
  -1  15  10       11.00       15.27      1.30 o 
   0  15  10        1.56        2.96      1.16 o 
   1  15  10       14.45       18.10      1.66 o 
  -1  16  10       29.32       32.99      4.56 o 
  -8   1  11        2.31        2.74      1.81 o 
  -7   1  11        6.92        4.44      0.91 o 
  -6   1  11        8.60       11.42      1.06 o 
  -5   1  11        7.13        6.06      0.76 o 
  -4   1  11        0.15        0.55      0.58 o 
  -3   1  11       13.50        3.94      5.13 o 
  -2   1  11        8.20       23.27      1.80 o 
  -1   1  11        8.93        2.31      1.67 o 
   0   1  11       55.90       65.99      4.29 o 
   1   1  11        1.43        1.03      0.51 o 
   2   1  11       20.66       27.30      1.10 o 
   3   1  11        5.38        3.51      0.85 o 
   4   1  11       39.55       41.51      1.62 o 
   5   1  11       16.17       17.06      1.40 o 
  -7   2  11        1.44        1.58      0.85 o 
  -6   2  11        0.11        1.47      0.76 o 
  -5   2  11       24.73       26.29      1.79 o 
  -4   2  11        3.09        0.50      1.17 o 
  -3   2  11       37.95       41.82      3.45 o 
  -2   2  11        1.03        2.57      1.47 o 
  -1   2  11       20.49       21.17      4.37 o 
   0   2  11       73.66       69.87      3.31 o 
   1   2  11      158.84      148.33      2.34 o 
   2   2  11       26.60       27.91      1.14 o 
   3   2  11       34.35       37.60      1.63 o 
   5   2  11       13.54        9.23      1.24 o 
  -7   3  11       23.11       29.06      1.70 o 
  -6   3  11        9.40        9.44      1.20 o 
  -5   3  11       62.40       61.64      1.39 o 
  -4   3  11      121.29      119.50      2.60 o 
  -3   3  11       24.98       23.73      2.32 o 
  -2   3  11      174.77      175.91      7.69 o 
  -1   3  11        4.57        1.20      2.69 o 
   0   3  11       24.01       21.32      1.90 o 
   1   3  11        2.73        3.57      1.08 o 
   2   3  11        1.26        0.06      0.69 o 
   3   3  11        6.75        5.86      1.17 o 
   4   3  11       18.36       10.00      1.14 o 
   5   3  11       10.57       16.07      1.46 o 
  -7   4  11        2.46        4.35      1.04 o 
  -6   4  11        0.53        0.35      0.81 o 
  -5   4  11       16.25       16.12      1.44 o 
  -4   4  11       65.98       84.89      2.76 o 
  -3   4  11       40.82       45.17      1.34 o 
  -2   4  11       26.57       24.92      1.07 o 
  -1   4  11        2.66        1.66      1.69 o 
   0   4  11      113.94       88.60      1.44 o 
   1   4  11       61.77       69.84      1.60 o 
   2   4  11        0.19       -0.07      0.77 o 
   3   4  11       17.68       18.58      1.83 o 
   4   4  11        5.52        6.55      1.70 o 
   5   4  11        7.02        8.39      1.21 o 
  -7   5  11        0.00        1.62      0.85 o 
  -6   5  11       19.20       26.41      1.24 o 
  -5   5  11       23.02       25.42      1.30 o 
  -4   5  11       20.21       16.87      1.08 o 
  -3   5  11      178.16      184.54      4.16 o 
  -2   5  11        0.11        1.42      0.70 o 
  -1   5  11        7.95        8.51      0.71 o 
   0   5  11       13.78       18.18      1.07 o 
   1   5  11        1.31        1.75      0.60 o 
   2   5  11        0.11        0.33      0.73 o 
   3   5  11       54.11       56.33      2.70 o 
   4   5  11       15.87       16.06      1.29 o 
   5   5  11        0.62        0.26      1.12 o 
  -7   6  11        0.78        0.64      0.82 o 
  -6   6  11       20.68       24.03      1.32 o 
  -5   6  11       12.34       11.31      1.09 o 
  -4   6  11        0.04       -0.49      0.49 o 
  -3   6  11        8.24        8.47      2.00 o 
  -2   6  11        0.50       -0.71      0.81 o 
  -1   6  11        1.68        0.07      0.70 o 
   0   6  11        0.29       -0.98      0.98 o 
   1   6  11       20.85       24.73      1.16 o 
   2   6  11       15.10       13.44      1.13 o 
   3   6  11       17.17       24.67      1.60 o 
   4   6  11        8.69        3.87      2.08 o 
  -7   7  11        7.61       11.63      1.00 o 
  -6   7  11       24.37       28.47      1.52 o 
  -5   7  11       15.50       15.13      1.08 o 
  -4   7  11        2.72        4.88      1.10 o 
  -3   7  11       47.50       52.00      1.18 o 
  -2   7  11        0.94        0.38      0.95 o 
  -1   7  11        3.99        6.57      0.95 o 
   0   7  11        4.96        5.16      0.79 o 
   1   7  11        0.06       -0.56      0.56 o 
   2   7  11        2.71        4.23      0.91 o 
   3   7  11       34.64       39.54      1.52 o 
   4   7  11       20.35       26.20      1.54 o 
  -6   8  11        1.50        1.52      0.87 o 
  -5   8  11       18.88       17.21      1.72 o 
  -4   8  11        0.71        1.42      0.85 o 
  -3   8  11        1.34        0.83      0.60 o 
  -2   8  11        3.87        2.22      0.61 o 
  -1   8  11        0.61       -0.38      0.58 o 
   0   8  11        0.07       -0.53      0.53 o 
   1   8  11       24.71       16.55      1.04 o 
   2   8  11       10.06       13.63      1.17 o 
   3   8  11        3.40        2.30      0.92 o 
   4   8  11        2.59        3.01      1.30 o 
  -6   9  11        1.58        2.15      0.81 o 
  -5   9  11        2.65        2.05      0.92 o 
  -4   9  11        7.04        7.85      1.09 o 
  -3   9  11        1.41        1.94      1.51 o 
  -2   9  11        1.45        2.16      0.59 o 
  -1   9  11        5.97        5.98      0.90 o 
   0   9  11        2.54        2.92      0.86 o 
   1   9  11        1.44        1.21      0.92 o 
   2   9  11        8.91        9.82      1.48 o 
   3   9  11       23.54       28.94      3.21 o 
   4   9  11       44.04       49.92      2.35 o 
  -6  10  11        0.31        1.87      0.95 o 
  -5  10  11        6.52        3.37      1.04 o 
  -4  10  11        0.54        3.32      1.21 o 
  -3  10  11        3.18        4.13      0.99 o 
  -2  10  11       15.37       15.40      1.71 o 
  -1  10  11       18.11       20.14      1.35 o 
   0  10  11        3.73        0.16      0.69 o 
   1  10  11       13.60       12.21      1.50 o 
   2  10  11        9.82       11.59      1.03 o 
   3  10  11        8.92        7.79      1.30 o 
  -5  11  11        0.00        0.84      1.25 o 
  -4  11  11        0.19       -0.54      0.96 o 
  -3  11  11        3.29        3.81      1.79 o 
  -2  11  11        1.50        1.73      1.05 o 
  -1  11  11        0.99       -0.02      0.86 o 
   0  11  11       22.21       25.62      1.27 o 
   1  11  11       42.87       31.25      3.46 o 
   2  11  11        9.61        9.64      1.33 o 
   3  11  11        0.00       -1.01      1.01 o 
  -4  12  11        5.91        7.30      1.56 o 
  -3  12  11       34.43       40.59      2.97 o 
  -2  12  11      151.26      156.42      4.73 o 
  -1  12  11       23.61       27.75      2.87 o 
   0  12  11       11.99       15.71      2.32 o 
   1  12  11       22.19       21.58      1.62 o 
   2  12  11        9.49        9.52      1.93 o 
  -4  13  11       37.56       42.88      2.60 o 
  -3  13  11        0.04        0.12      2.36 o 
  -2  13  11        0.76        0.74      1.37 o 
  -1  13  11        2.87        0.18      1.31 o 
   0  13  11       15.94       20.41      1.88 o 
   1  13  11        0.26        1.36      1.01 o 
  -2  14  11        3.46        5.15      1.86 o 
  -1  14  11        0.86        0.58      1.17 o 
   0  14  11        1.88        2.62      1.40 o 
  -7   0  12       23.27       37.21      2.30 o 
  -6   0  12       42.92       39.08      2.31 o 
  -5   0  12       39.87       33.69      1.76 o 
  -4   0  12       64.28       79.54      2.00 o 
  -3   0  12      104.23       72.16      6.23 o 
  -2   0  12      131.32      160.46      7.18 o 
  -1   0  12        1.42        1.41      1.65 o 
   0   0  12        3.95       -1.75      2.93 o 
   1   0  12       99.49       89.06      1.82 o 
   2   0  12        6.11        2.93      1.51 o 
   3   0  12        2.19        4.90      1.16 o 
   4   0  12        1.83        3.80      2.00 o 
  -7   1  12        0.42        1.18      0.91 o 
  -6   1  12       28.66       26.80      1.33 o 
  -5   1  12       14.02       16.45      1.21 o 
  -4   1  12        4.25        3.28      0.73 o 
  -3   1  12       82.42       88.71      4.55 o 
  -2   1  12       19.30        9.58      4.03 o 
  -1   1  12       78.07       88.09      3.31 o 
   0   1  12       13.13       15.39      2.15 o 
   1   1  12        5.65        3.50      1.11 o 
   2   1  12        6.11       10.38      1.23 o 
   3   1  12        6.03        3.84      0.99 o 
   4   1  12       18.49       20.94      1.82 o 
  -7   2  12        6.24        5.57      1.02 o 
  -6   2  12        0.54       -0.05      0.82 o 
  -5   2  12       33.34       28.13      1.54 o 
  -4   2  12       70.64       82.45      1.76 o 
  -3   2  12      203.88      169.00     12.40 o 
  -2   2  12      192.75      211.12      4.82 o 
  -1   2  12       29.79       31.27      2.51 o 
   0   2  12       24.12       30.00      1.88 o 
   1   2  12        6.70        1.86      0.63 o 
   2   2  12        3.58        2.44      0.97 o 
   3   2  12       25.66       30.74      3.08 o 
   4   2  12       26.88       23.89      3.57 o 
  -7   3  12       16.60       15.03      1.40 o 
  -6   3  12       11.96       10.16      1.22 o 
  -5   3  12       54.36       55.60      1.72 o 
  -4   3  12       79.72       84.76      2.44 o 
  -3   3  12       13.67       14.29      1.66 o 
  -2   3  12       48.62       37.41      2.33 o 
  -1   3  12      120.86      128.35      1.81 o 
   0   3  12        4.91        3.05      1.00 o 
   1   3  12        0.00       -0.33      0.60 o 
   2   3  12        0.46       -0.33      0.89 o 
   3   3  12        0.02       -0.29      1.15 o 
   4   3  12        3.61        5.25      1.01 o 
  -6   4  12       10.75       10.31      0.96 o 
  -5   4  12        2.44        1.59      0.97 o 
  -4   4  12        0.84        0.38      2.86 o 
  -3   4  12        3.81        1.89      1.78 o 
  -2   4  12        7.43        5.41      0.77 o 
  -1   4  12        1.85        1.67      0.88 o 
   0   4  12        0.77        4.00      1.71 o 
   1   4  12        9.69        8.01      0.71 o 
   2   4  12        4.43        7.66      2.72 o 
   3   4  12        4.51        2.39      1.17 o 
   4   4  12        8.69        6.50      1.08 o 
  -6   5  12        3.93        2.39      1.87 o 
  -5   5  12        1.93        4.21      1.09 o 
  -4   5  12        0.56        1.28      0.66 o 
  -3   5  12       27.85       25.23      6.73 o 
  -2   5  12        0.00       -1.26      1.39 o 
  -1   5  12       42.51       55.66      3.32 o 
   0   5  12       22.16       23.81      2.62 o 
   1   5  12       18.48       17.42      1.49 o 
   2   5  12        9.96       10.59      1.04 o 
   3   5  12       35.74       35.00      3.46 o 
   4   5  12       19.95       28.14      2.52 o 
  -6   6  12        6.48        5.38      0.96 o 
  -5   6  12        4.91        6.65      0.88 o 
  -4   6  12       37.81       34.62      1.69 o 
  -3   6  12       17.34       24.82      1.66 o 
  -2   6  12        3.36        3.80      1.15 o 
  -1   6  12        0.22       -0.96      1.75 o 
   0   6  12       12.28       21.81      3.88 o 
   1   6  12        0.02       -0.71      0.71 o 
   2   6  12        8.87        8.37      1.20 o 
   3   6  12        5.81        7.13      1.22 o 
  -6   7  12        5.31        4.34      0.95 o 
  -5   7  12        3.88        6.91      1.16 o 
  -4   7  12        1.97        1.60      1.76 o 
  -3   7  12        0.23        0.13      0.78 o 
  -2   7  12       37.53       29.76      1.98 o 
  -1   7  12        0.03        0.20      0.78 o 
   0   7  12        0.21       -0.20      0.56 o 
   1   7  12        0.27        0.03      1.02 o 
   2   7  12        0.00        1.73      1.30 o 
   3   7  12        0.82       -0.12      1.03 o 
  -5   8  12       37.68       35.56      2.86 o 
  -4   8  12        0.68       -0.03      1.03 o 
  -3   8  12        0.00        1.54      0.70 o 
  -2   8  12        0.45        0.67      0.70 o 
  -1   8  12       11.02        7.41      2.53 o 
   0   8  12       18.65       19.80      1.46 o 
   1   8  12       10.77       12.87      1.17 o 
   2   8  12        1.07        1.10      1.11 o 
   3   8  12        1.31       -1.17      1.39 o 
  -5   9  12        0.29        2.25      0.98 o 
  -4   9  12        2.13        1.43      0.89 o 
  -3   9  12        0.51        0.24      1.09 o 
  -2   9  12        1.04        1.12      0.61 o 
  -1   9  12        1.33        2.16      0.65 o 
   0   9  12        0.03        0.40      1.10 o 
   1   9  12        0.23        0.85      0.87 o 
   2   9  12        6.45        3.18      1.25 o 
  -4  10  12       13.98       15.35      1.62 o 
  -3  10  12       19.47       19.25      2.79 o 
  -2  10  12        1.18        0.70      0.83 o 
  -1  10  12        7.13        8.29      1.44 o 
   0  10  12       17.48       19.18      1.97 o 
   1  10  12       11.35        6.11      1.05 o 
   2  10  12       14.79       16.42      1.81 o 
  -4  11  12        1.87        4.58      1.49 o 
  -3  11  12        9.31       12.56      1.32 o 
  -2  11  12       79.31       85.87      3.10 o 
  -1  11  12        0.83       -0.85      0.85 o 
   0  11  12        0.24        0.79      1.51 o 
   1  11  12       43.02       46.26      2.57 o 
  -2  12  12        6.58       10.81      1.54 o 
  -1  12  12       14.04       16.32      1.47 o 
   0  12  12       15.81       11.14      2.04 o 
  -6   1  13       27.94       33.07      1.59 o 
  -5   1  13       42.80       38.12      1.38 o 
  -4   1  13       55.98       71.35      6.23 o 
  -3   1  13        8.85        7.89      2.75 o 
  -2   1  13        7.77        3.30      4.88 o 
  -1   1  13        3.34        1.93      5.70 o 
   0   1  13       13.81       19.17      1.18 o 
   1   1  13        2.98        2.75      0.97 o 
   2   1  13        0.00        3.73      1.56 o 
   3   1  13       12.66       11.06      1.58 o 
  -5   2  13        2.52       -0.68      0.89 o 
  -4   2  13       53.85       47.74      1.81 o 
  -3   2  13        9.05       13.24      2.08 o 
  -2   2  13        3.31       10.51      2.19 o 
  -1   2  13        3.85        5.46      1.72 o 
   0   2  13        0.61        1.03      0.70 o 
   1   2  13        1.27        2.23      1.12 o 
   2   2  13        2.32       -0.99      1.56 o 
   3   2  13        0.38       -0.76      1.21 o 
  -5   3  13        5.36        5.04      0.86 o 
  -4   3  13       16.84       21.91      1.60 o 
  -3   3  13       31.20       27.52      2.10 o 
  -2   3  13       45.72       36.10      1.20 o 
  -1   3  13        3.95        6.98      1.13 o 
   0   3  13        4.70        8.57      1.22 o 
   1   3  13        1.30        1.18      0.62 o 
   2   3  13        0.55        0.80      0.95 o 
  -5   4  13        3.41        2.67      1.15 o 
  -4   4  13        4.33        0.39      1.14 o 
  -3   4  13        5.73        3.36      1.19 o 
  -2   4  13       15.21       19.99      1.97 o 
  -1   4  13       35.96       37.63      4.43 o 
   0   4  13       23.57       20.19      1.60 o 
   1   4  13       12.95        9.44      1.01 o 
   2   4  13       15.23       15.81      6.23 o 
  -5   5  13        3.85        1.04      0.95 o 
  -4   5  13       10.28       14.08      1.66 o 
  -3   5  13       13.25        8.99      2.94 o 
  -2   5  13        6.27        6.23      3.22 o 
  -1   5  13        4.79        1.45      1.93 o 
   0   5  13        5.78        8.37      1.44 o 
   1   5  13        5.42        7.15      0.83 o 
   2   5  13        4.76        3.74      1.16 o 
  -5   6  13        0.88       -0.79      1.51 o 
  -4   6  13        4.54        5.37      0.89 o 
  -3   6  13        8.13       11.36      2.92 o 
  -2   6  13       10.48       11.09      1.60 o 
  -1   6  13        0.15       -0.42      1.68 o 
   0   6  13        3.37        7.30      6.91 o 
   1   6  13        5.90        5.40      1.79 o 
   2   6  13        9.53       10.48      2.13 o 
  -4   7  13        5.84        9.65      1.00 o 
  -3   7  13        4.55        0.92      1.35 o 
  -2   7  13        3.72        4.63      2.14 o 
  -1   7  13        2.84        0.17      2.42 o 
   0   7  13        0.01        0.91      0.56 o 
   1   7  13        3.13        2.03      4.18 o 
  -4   8  13       16.99       14.56      1.44 o 
  -3   8  13        3.28        4.45      1.00 o 
  -2   8  13        7.22        7.67      1.66 o 
  -1   8  13        0.76        2.40      0.92 o 
   0   8  13        0.03        1.01      0.99 o 
   1   8  13       10.84       12.15      2.40 o 
  -3   9  13       27.38       32.66      1.77 o 
  -2   9  13       41.02       36.44      2.15 o 
  -1   9  13       21.05       26.85      3.35 o 
   0   9  13       21.00       28.29      5.20 o 
  -4   0  14      205.82      206.66      4.21 o 
  -3   0  14       36.67       29.18      5.63 o 
  -2   0  14       11.30       -2.14      3.73 o 
  -1   0  14       40.71       60.29      6.73 o 
   0   0  14        5.47       -1.68      4.21 o 
   1   0  14        6.38        4.98      1.37 o 
  -4   1  14       26.61       29.09      1.80 o 
  -3   1  14       45.64       39.93      6.02 o 
  -2   1  14       37.77       44.51      7.03 o 
  -1   1  14        1.54       -2.39      2.39 o 
   0   1  14        1.34        0.44      0.79 o 
   1   1  14        2.64        0.87      1.75 o 
  -4   2  14       38.26       38.67      3.11 o 
  -3   2  14       15.05       12.49      1.84 o 
  -2   2  14        4.91        4.46      2.85 o 
  -1   2  14       47.98       47.73      4.27 o 
   0   2  14       34.55       34.25      3.92 o 
   1   2  14        8.22        5.40      1.04 o 
  -3   3  14        9.87       14.46      3.02 o 
  -2   3  14        0.05        0.98      1.06 o 
  -1   3  14        0.40        0.99      1.57 o 
   0   3  14        0.79       -0.10      2.68 o 
  -3   4  14        6.87        7.91      1.47 o 
  -2   4  14        8.56        9.04      1.85 o 
  -1   4  14        0.89        2.02      1.39 o 
   0   4  14        5.35        4.21      1.50 o 
  -2   5  14        9.86        7.39      1.56 o 
  -1   5  14        1.02        1.25      1.38 o 
                                                 
